# Supplementary material for: Interethnic analyses of blood pressure loci in populations of East Asian and European descent
Source: Nat Commun. 2018 Nov 28;9:5052. doi: 10.1038/s41467-018-07345-0 (PMC6261994; doi:10.1038/s41467-018-07345-0)
Supplement: Supplementary file 4 — Supplementary Data 1 [file 41467_2018_7345_MOESM4_ESM.xlsx]

## Sheet: SD1_trait-specific
Supplementary Data 1 - Trait-specific sentinel SNPs reaching P < 5 × 10-8 in East Asians after combined analysis
Sentinel SNP in the locus						East Asian stage-1					East Asian stage-2				East Asian Combined
Chr	Pos	SNP	Known or new loci	Effect allele	Other allele	Effect allele freq.	Effect	StdErr	P	N	Effect	StdErr	P	N	Effect	StdErr	P	N
DBP
1	10796866	rs880315	known	t	c	0.3193	-0.3616	0.0512	1.635e-12	130777	-0.4475	0.084	1.002e-07	38417	-0.3849	0.0437	1.329e-18	169194
1	113046879	rs3790604	known	a	c	0.2974	0.3442	0.054	1.855e-10	130777	0.489	0.0802	1.09e-09	52785	0.3894	0.0448	3.54e-18	183562
1	155162067	rs4072037	new	t	c	0.8285	-0.3308	0.0633	1.766e-07	130777	-0.2898	0.0899	0.001272	53003	-0.3172	0.0518	8.853e-10	183780
2	26919089	rs1275982	known	t	c	0.2261	-0.4303	0.0576	7.843e-14	130777	-0.4681	0.0881	1.08e-07	44169	-0.4416	0.0482	5.178e-20	174946
2	54969379	rs72806698	known	t	c	0.0665	0.7084	0.0981	5.278e-13	130777	0.419	0.1396	0.002697	44106	0.6127	0.0803	2.276e-14	174883
2	164444419	rs75483173	known	a	g	0.4644	-0.2821	0.0479	3.76e-09	130777	-0.3735	0.0706	1.234e-07	52708	-0.3109	0.0396	4.372e-15	183485
2	183224127	rs16823124	known	a	g	0.4653	0.251	0.0497	4.398e-07	130777	0.1761	0.0697	0.01155	52966	0.2258	0.0405	2.421e-08	183743
3	14947424	rs78793397	known	a	g	0.6811	-0.3458	0.0539	1.407e-10	130777	-0.4008	0.0919	1.297e-05	44125	-0.3599	0.0465	9.91e-15	174902
3	46896499	rs6772151	new	a	c	0.2925	0.261	0.0546	1.753e-06	127876	0.3405	0.1029	0.0009366	28627	0.2785	0.0482	7.76e-09	156503
3	53595712	rs3774447	known	t	c	0.913	-0.6064	0.0854	1.262e-12	130777	-0.5152	0.1463	0.0004306	44165	-0.5832	0.0738	2.622e-15	174942
4	81184341	rs16998073	known	a	t	0.6993	-0.5767	0.0533	3.011e-27	130777	-0.5422	0.0763	1.193e-12	48226	-0.5654	0.0437	2.695e-38	179003
4	111343263	rs2881854	known	a	c	0.6006	-0.2757	0.0514	8.29e-08	130777	-0.1799	0.0735	0.01434	51067	-0.2442	0.0421	6.699e-09	181844
4	156450200	rs7436887	known	a	c	0.6587	0.2319	0.0502	3.929e-06	130777	0.3036	0.0741	4.183e-05	53008	0.2545	0.0416	9.212e-10	183785
5	32829929	rs1177765	known	t	c	0.4053	-0.2438	0.0494	8.161e-07	130777	-0.3324	0.0733	5.79e-06	52736	-0.2715	0.041	3.428e-11	183513
5	87970352	rs112862634	known	c	g	0.4876	0.1933	0.0491	8.202e-05	130777	0.3073	0.07	1.144e-05	52964	0.2309	0.0402	9.247e-09	183741
5	114090290	rs34314	known	t	g	0.2952	0.2418	0.0525	4.043e-06	130777	0.2596	0.0771	0.0007635	52983	0.2474	0.0434	1.184e-08	183760
6	1621042	rs12209106	new	t	g	0.6834	0.2653	0.055	1.409e-06	130777	0.3354	0.102	0.001001	29659	0.2811	0.0484	6.384e-09	160436
6	43352898	rs6919440	known	a	g	0.6483	-0.2484	0.0498	6.158e-07	130777	-0.3599	0.0755	1.89e-06	53008	-0.2822	0.0416	1.133e-11	183785
6	127147168	rs1105955	known	a	t	0.4343	0.3268	0.0498	5.168e-11	130777	0.2164	0.0699	0.001966	52854	0.2896	0.0406	9.271e-13	183631
7	27247279	rs10228276	known	a	g	0.5991	0.3302	0.0494	2.309e-11	130777	0.1406	0.0724	0.05213	51117	0.27	0.0408	3.692e-11	181894
8	25932777	rs62501779	known	a	g	0.5589	-0.1998	0.0489	4.413e-05	130777	-0.2879	0.0732	8.379e-05	50971	-0.227	0.0407	2.374e-08	181748
8	76860027	rs66576886	known	a	g	0.3949	-0.2648	0.0488	5.814e-08	130777	-0.2139	0.0699	0.002218	53005	-0.2481	0.04	5.613e-10	183782
8	144020271	rs138088171	known	t	c	0.3492	-0.2856	0.0511	2.332e-08	130777	-0.2873	0.0788	0.0002667	50955	-0.2861	0.0429	2.505e-11	181732
10	105677911	rs111447985	known	a	c	0.0877	0.4995	0.0922	6.015e-08	130777	0.4603	0.1387	0.0009053	52868	0.4875	0.0768	2.169e-10	183645
10	115738559	rs180913	known	a	t	0.4529	0.2434	0.0492	7.453e-07	130777	0.3036	0.07	1.446e-05	52949	0.2633	0.0403	6.094e-11	183726
11	1892585	rs4980389	known	a	g	0.7746	0.3521	0.0603	5.187e-09	130777	0.4066	0.0876	3.5e-06	40191	0.3696	0.0497	9.95e-14	170968
11	9765503	rs4910498	known	a	t	0.6414	-0.2807	0.0517	5.773e-08	130777	-0.3366	0.0765	1.074e-05	44166	-0.2982	0.0428	3.351e-12	174943
11	13281580	rs11022734	known	a	g	0.5355	-0.2427	0.0485	5.61e-07	130777	-0.2082	0.0841	0.01327	34189	-0.2341	0.042	2.523e-08	164966
11	16278289	rs9971406	known	t	g	0.7711	-0.2495	0.0573	1.326e-05	130777	-0.3506	0.0882	7.028e-05	44096	-0.2795	0.0481	5.993e-09	174873
11	61278590	rs751985	known	t	c	0.5252	-0.263	0.0494	9.992e-08	130777	-0.3826	0.0724	1.284e-07	50942	-0.301	0.0408	1.629e-13	181719
11	65384727	rs12790427	known	t	c	0.4932	-0.2122	0.0485	1.203e-05	130777	-0.3411	0.0712	1.681e-06	52982	-0.2531	0.0401	2.735e-10	183759
11	100584150	rs1502284	known	t	g	0.5479	-0.3224	0.048	1.801e-11	130329	-0.3814	0.0787	1.262e-06	40457	-0.3384	0.041	1.485e-16	170786
12	20172932	rs11044990	known	a	g	0.5152	0.2626	0.0481	4.642e-08	130777	0.301	0.0699	1.652e-05	52950	0.2749	0.0396	3.961e-12	183727
12	90058842	rs111478946	known	a	g	0.3411	-0.3689	0.0538	7.251e-12	130777	-0.4207	0.0756	2.622e-08	50930	-0.3863	0.0438	1.216e-18	181707
12	111718231	rs79105258	known	a	c	0.2519	-0.7978	0.0596	7.495e-41	130777	-0.3039	0.1008	0.002577	42648	-0.6699	0.0513	5.803e-39	173425
12	115554523	rs35436	known	t	c	0.2548	-0.4238	0.0553	1.857e-14	130777	-0.4451	0.0836	1.023e-07	49292	-0.4303	0.0461	1.067e-20	180069
17	46686840	rs890431	known	t	c	0.1259	-0.3206	0.0724	9.377e-06	130777	-0.3715	0.1064	0.0004788	44169	-0.3367	0.0599	1.853e-08	174946
17	59472123	rs2286525	known	a	g	0.5565	0.3173	0.0525	1.56e-09	130777	0.1987	0.0783	0.01113	50117	0.2805	0.0436	1.25e-10	180894
18	753630	rs8084192	known	t	c	0.3337	-0.2887	0.0518	2.433e-08	130777	-0.4722	0.0881	8.359e-08	40289	-0.3358	0.0447	5.434e-14	171066
20	10965998	rs1887320	known	a	g	0.485	0.2786	0.0477	5.169e-09	130777	0.1972	0.0695	0.004547	53008	0.2525	0.0393	1.352e-10	183785
20	42795152	rs6031431	known	a	g	0.6832	-0.2253	0.0517	1.305e-05	130777	-0.3701	0.076	1.121e-06	48226	-0.2711	0.0427	2.265e-10	179003
20	61462502	rs66658258	new	c	g	0.5783	0.3046	0.0565	6.886e-08	130777	0.2073	0.098	0.03449	33861	0.2803	0.0489	1.022e-08	164638
22	29252732	rs5762862	known	a	g	0.5731	0.253	0.0483	1.613e-07	130777	0.3251	0.0795	4.348e-05	40474	0.2724	0.0413	4.113e-11	171251
SBP
1	10796866	rs880315	known	t	c	0.3193	-0.6656	0.0802	1.065e-16	130777	-0.8058	0.1413	1.178e-08	38417	-0.6998	0.0697	1.095e-23	169194
1	27972058	rs2076460	new	c	g	0.3006	-0.3857	0.0828	3.179e-06	130777	-0.4945	0.134	0.0002232	44069	-0.4158	0.0704	3.579e-09	174846
1	113046879	rs3790604	known	a	c	0.2975	0.6368	0.0846	5.295e-14	130777	0.748	0.1306	1.01e-08	52785	0.6697	0.071	4.047e-21	183562
1	155190254	rs2990220	new	a	t	0.8283	-0.5395	0.1007	8.477e-08	130777	-0.5758	0.1468	8.763e-05	52878	-0.5511	0.083	3.208e-11	183655
2	26919089	rs1275982	known	t	c	0.2261	-0.8382	0.0902	1.53e-20	130777	-0.8727	0.1448	1.664e-09	44169	-0.8478	0.0766	1.674e-28	174946
2	55023600	rs17046344	known	a	g	0.0662	0.8303	0.155	8.502e-08	130777	0.7996	0.2184	0.0002502	52945	0.82	0.1264	8.734e-11	183722
2	165011827	rs10184428	known	a	c	0.5737	0.566	0.0789	7.081e-13	130777	0.4821	0.1176	4.114e-05	50892	0.54	0.0655	1.706e-16	181669
3	14947424	rs78793397	known	a	g	0.6811	-0.5873	0.0845	3.544e-12	130777	-0.6765	0.1499	6.418e-06	44125	-0.6088	0.0736	1.331e-16	174902
3	27545138	rs664223	known	t	c	0.6386	-0.4873	0.078	4.236e-10	130777	-0.6036	0.13	3.452e-06	44139	-0.5181	0.0669	9.485e-15	174916
3	53587059	rs3774442	known	a	c	0.9143	-0.9527	0.1325	6.398e-13	130777	-0.5738	0.233	0.01378	44159	-0.8601	0.1152	8.166e-14	174936
4	81184341	rs16998073	known	a	t	0.6993	-0.9792	0.0835	9.856e-32	130777	-0.8083	0.1226	4.278e-11	48226	-0.925	0.069	5.746e-41	179003
4	86719165	rs17010957	known	t	c	0.7712	-0.3973	0.0889	7.903e-06	130777	-0.4751	0.1434	0.0009203	52699	-0.4189	0.0756	2.955e-08	183476
4	106911742	rs13112725	known	c	g	0.6421	0.4405	0.0843	1.714e-07	130777	0.2678	0.1204	0.02611	52910	0.3837	0.0691	2.757e-08	183687
4	111360689	rs4834497	known	t	c	0.5853	-0.4186	0.0795	1.397e-07	130777	-0.2692	0.117	0.02133	51053	-0.3714	0.0658	1.621e-08	181830
4	156683281	rs2219538	known	a	g	0.157	-0.432	0.1036	3.034e-05	130777	-0.6598	0.1701	0.0001048	49341	-0.4936	0.0885	2.419e-08	180118
5	32829929	rs1177765	known	t	c	0.4052	-0.4474	0.0774	7.561e-09	130777	-0.5213	0.1187	1.115e-05	52736	-0.4694	0.0648	4.463e-13	183513
5	87970352	rs112862634	known	c	g	0.4876	0.3142	0.0769	4.412e-05	130777	0.6118	0.1134	6.827e-08	52964	0.4079	0.0636	1.459e-10	183741
5	127824585	rs7705439	known	a	g	0.7881	-0.4481	0.0978	4.631e-06	130777	-0.4529	0.1356	0.0008377	53007	-0.4497	0.0793	1.429e-08	183784
6	31333939	rs112639668	known	a	g	0.1984	0.3769	0.0935	5.536e-05	130777	0.5255	0.1298	5.127e-05	53000	0.4277	0.0759	1.729e-08	183777
6	43342591	rs4714678	known	a	g	0.3499	0.4918	0.0786	3.831e-10	130777	0.7568	0.1236	9.081e-10	52919	0.5681	0.0663	1.076e-17	183696
6	127147168	rs1105955	known	a	t	0.4343	0.4315	0.078	3.162e-08	130777	0.3245	0.113	0.004088	52854	0.397	0.0642	6.246e-10	183631
7	19049388	rs2107595	known	a	g	0.3458	0.4032	0.0794	3.759e-07	130777	0.4548	0.1203	0.0001563	52212	0.4189	0.0663	2.604e-10	182989
7	27243962	rs4722675	known	a	g	0.3865	-0.5401	0.0781	4.619e-12	130777	-0.239	0.1152	0.03796	52335	-0.4453	0.0646	5.649e-12	183112
7	139459895	rs4726459	known	a	g	0.7101	0.4122	0.0875	2.462e-06	130777	0.4941	0.125	7.684e-05	52267	0.4391	0.0717	9.008e-10	183044
8	76860027	rs66576886	known	a	g	0.3949	-0.4242	0.0765	2.908e-08	130777	-0.4564	0.1135	5.826e-05	53005	-0.4343	0.0634	7.615e-12	183782
8	140926603	rs11784933	known	t	c	0.2456	-0.4257	0.0866	8.929e-07	130777	-0.3156	0.1275	0.01334	52993	-0.3909	0.0716	4.837e-08	183770
8	144020271	rs138088171	known	t	c	0.3493	-0.5442	0.0801	1.074e-11	130777	-0.4585	0.1288	0.0003715	50955	-0.5203	0.068	2.021e-14	181732
10	48434420	rs2125067	new	c	g	0.1151	0.6199	0.1243	6.086e-07	130777	0.546	0.177	0.002037	48226	0.5955	0.1017	4.796e-09	179003
10	96012950	rs7080472	known	t	g	0.4534	-0.4402	0.0767	9.435e-09	130777	-0.1494	0.1152	0.1948	50978	-0.3509	0.0638	3.885e-08	181755
10	104945823	rs77420391	known	a	g	0.2415	-0.7849	0.0949	1.303e-16	130777	-0.7062	0.1364	2.244e-07	51089	-0.7592	0.0779	1.916e-22	181866
10	115738559	rs180913	known	a	t	0.4529	0.3856	0.077	5.573e-07	130777	0.5303	0.1129	2.62e-06	52949	0.4315	0.0636	1.171e-11	183726
11	1898664	rs1973765	known	t	c	0.2555	-0.5923	0.0949	4.365e-10	130777	-0.8392	0.1477	1.345e-08	40234	-0.6644	0.0798	8.636e-17	171011
11	9765503	rs4910498	known	a	t	0.6416	-0.4595	0.0811	1.453e-08	130777	-0.5676	0.1257	6.296e-06	44166	-0.4913	0.0681	5.637e-13	174943
11	61278590	rs751985	known	t	c	0.5253	-0.3997	0.0774	2.376e-07	130777	-0.432	0.1172	0.0002284	50942	-0.4095	0.0646	2.291e-10	181719
11	65384727	rs12790427	known	t	c	0.4932	-0.4088	0.076	7.436e-08	130777	-0.4301	0.1155	0.0001958	52982	-0.4152	0.0635	6.138e-11	183759
11	100578884	rs6590811	known	t	c	0.4467	0.5297	0.0761	3.307e-12	130777	0.4252	0.113	0.0001672	53004	0.4971	0.0631	3.4e-15	183781
11	120340060	rs2305013	new	a	t	0.8482	-0.614	0.1118	4.012e-08	130777	-0.5226	0.1794	0.003575	50117	-0.5884	0.0949	5.588e-10	180894
12	12866911	rs7486387	known	a	g	0.2688	-0.3948	0.0858	4.223e-06	130777	-0.3989	0.1334	0.002789	44097	-0.396	0.0722	4.074e-08	174874
12	20212660	rs78018265	known	a	g	0.1042	0.8073	0.1436	1.904e-08	130777	0.3227	0.2352	0.1701	47586	0.6757	0.1226	3.524e-08	178363
12	54441498	rs7134677	known	t	c	0.4209	-0.3893	0.0793	9.204e-07	130777	-0.3306	0.1226	0.007021	48990	-0.372	0.0666	2.315e-08	179767
12	90058842	rs111478946	known	a	g	0.3408	-0.8068	0.0844	1.162e-21	130777	-0.8354	0.1232	1.19e-11	50930	-0.8159	0.0696	1.025e-31	181707
12	111718231	rs79105258	known	a	c	0.2515	-1.292	0.0934	1.645e-43	130777	-0.3236	0.1653	0.05025	42648	-1.0576	0.0813	1.124e-38	173425
12	115554523	rs35436	known	t	c	0.2548	-0.6403	0.0867	1.495e-13	130777	-0.6842	0.137	5.962e-07	49292	-0.6529	0.0733	5.047e-19	180069
14	100793431	rs1535464	new	a	g	0.1013	-0.5171	0.1274	4.965e-05	130777	-0.7891	0.1767	7.971e-06	52913	-0.6101	0.1033	3.546e-09	183690
15	50760910	rs28840973	known	c	g	0.8008	0.5691	0.094	1.427e-09	130777	0.0759	0.1963	0.6989	44147	0.4771	0.0848	1.829e-08	174924
15	91416550	rs17514846	known	a	c	0.1441	0.6058	0.1067	1.382e-08	130777	0.3335	0.1729	0.0537	42383	0.5307	0.0908	5.078e-09	173160
16	53802494	rs11642015	new	t	c	0.2054	0.4713	0.0929	3.896e-07	130777	0.9555	0.1748	4.606e-08	44140	0.5779	0.082	1.853e-12	174917
17	46686840	rs890431	known	t	c	0.1258	-0.5781	0.1134	3.447e-07	130777	-0.5664	0.1748	0.001195	44169	-0.5746	0.0951	1.539e-09	174946
17	59472123	rs2286525	known	a	g	0.5564	0.4681	0.0823	1.291e-08	130777	0.3659	0.1255	0.003543	50117	0.4374	0.0688	2.083e-10	180894
17	64530887	rs9303509	new	a	c	0.3994	0.3558	0.0763	3.071e-06	130777	0.4109	0.1136	0.0002983	52992	0.3729	0.0633	3.913e-09	183769
18	714118	rs2847603	known	t	c	0.3299	-0.5307	0.0804	4.169e-11	130777	-0.6636	0.1416	2.788e-06	40311	-0.5631	0.0699	8.015e-16	171088
19	2224387	rs12459507	known	a	c	0.7294	-0.3952	0.0843	2.798e-06	130777	-0.6049	0.1446	2.87e-05	40502	-0.4484	0.0728	7.418e-10	171279
20	42795152	rs6031431	known	a	g	0.6831	-0.3927	0.081	1.237e-06	130777	-0.4598	0.1218	0.0001597	48226	-0.4133	0.0674	8.933e-10	179003
20	50108980	rs6021247	new	a	g	0.5843	0.3611	0.0757	1.822e-06	130777	0.3804	0.1123	0.0007034	53008	0.3671	0.0628	4.952e-09	183785
22	19976406	rs2238787	known	a	g	0.1963	0.5074	0.0955	1.072e-07	130777	0.3857	0.1815	0.03355	38675	0.481	0.0845	1.26e-08	169452
22	29252732	rs5762862	known	a	g	0.5731	0.3557	0.0757	2.586e-06	130777	0.6398	0.1346	1.994e-06	38688	0.424	0.066	1.313e-10	169465
MAP
1	10796866	rs880315	known	t	c	0.3193	-0.462	0.0567	3.536e-16	130777	-0.5613	0.0972	7.648e-09	38416	-0.4872	0.049	2.576e-23	169193
1	113046879	rs3790604	known	a	c	0.2974	0.4418	0.0598	1.457e-13	130777	0.5445	0.0914	2.597e-09	52784	0.4726	0.05	3.591e-21	183561
1	155190254	rs2990220	new	a	t	0.8282	-0.4028	0.0711	1.496e-08	130777	-0.4248	0.1023	3.318e-05	52877	-0.41	0.0584	2.189e-12	183654
2	26919089	rs1275982	known	t	c	0.2261	-0.5664	0.0637	6.257e-19	130777	-0.6274	0.1005	4.221e-10	44168	-0.5839	0.0538	1.946e-27	174945
2	55023600	rs17046344	known	a	g	0.0662	0.743	0.1096	1.187e-11	130777	0.5015	0.1526	0.001013	52944	0.6608	0.089	1.142e-13	183721
2	164444419	rs75483173	known	a	g	0.4644	-0.3356	0.053	2.34e-10	130777	-0.4669	0.0802	5.923e-09	52707	-0.3755	0.0442	2.023e-17	183484
3	14947424	rs78793397	known	a	g	0.6811	-0.4276	0.0597	7.654e-13	130777	-0.4742	0.1045	5.741e-06	44124	-0.4391	0.0518	2.452e-17	174901
3	27545138	rs664223	known	t	c	0.6386	-0.2889	0.0551	1.588e-07	130777	-0.3756	0.0903	3.192e-05	44138	-0.3124	0.047	3.088e-11	174915
3	46896499	rs6772151	new	a	c	0.2925	0.2904	0.0603	1.467e-06	127876	0.3598	0.1185	0.002402	28626	0.3047	0.0537	1.435e-08	156502
3	53595712	rs3774447	known	t	c	0.913	-0.7233	0.0946	2.011e-14	130777	-0.4634	0.1658	0.00518	44164	-0.6595	0.0822	1.007e-15	174941
3	183520112	rs17622152	new	a	g	0.4653	-0.2503	0.0533	2.657e-06	130777	-0.2484	0.0808	0.002104	52982	-0.2497	0.0445	1.991e-08	183759
4	81184341	rs16998073	known	a	t	0.6993	-0.711	0.059	2.011e-33	130777	-0.621	0.0862	5.81e-13	48225	-0.6823	0.0487	1.287e-44	179002
4	111343263	rs2881854	known	a	c	0.6006	-0.3252	0.0569	1.098e-08	130777	-0.1598	0.0834	0.0554	51066	-0.2727	0.047	6.591e-09	181843
4	156683281	rs2219538	known	a	g	0.157	-0.2854	0.0732	9.624e-05	130777	-0.4788	0.118	4.99e-05	49340	-0.3391	0.0622	4.976e-08	180117
5	32829929	rs1177765	known	t	c	0.4052	-0.3116	0.0547	1.213e-08	130777	-0.3955	0.0834	2.097e-06	52735	-0.3368	0.0457	1.782e-13	183512
5	87970352	rs112862634	known	c	g	0.4877	0.2347	0.0543	1.565e-05	130777	0.3762	0.0796	2.277e-06	52963	0.2796	0.0449	4.549e-10	183740
5	114140181	rs1020992	known	a	t	0.6086	-0.2723	0.054	4.679e-07	130777	-0.193	0.0816	0.01802	52998	-0.2481	0.045	3.579e-08	183775
6	1621042	rs12209106	new	t	g	0.6834	0.2916	0.0609	1.654e-06	130777	0.3487	0.116	0.002651	29658	0.3039	0.0539	1.733e-08	160435
6	43342591	rs4714678	known	a	g	0.3499	0.3288	0.0555	3.099e-09	130777	0.4896	0.0864	1.478e-08	52918	0.3758	0.0467	8.474e-16	183695
6	127147168	rs1105955	known	a	t	0.4343	0.3615	0.0551	5.37e-11	130777	0.22	0.0794	0.005599	52853	0.3155	0.0453	3.175e-12	183630
7	1141470	rs78399431	new	a	g	0.241	0.3037	0.0618	8.768e-07	130777	0.2982	0.1007	0.003081	48634	0.3022	0.0527	9.619e-09	179411
7	27245893	rs3735533	known	t	c	0.4038	-0.3991	0.0548	3.339e-13	130777	-0.1634	0.0819	0.04612	51116	-0.3262	0.0455	7.93e-13	181893
7	139459895	rs4726459	known	a	g	0.7101	0.2767	0.0618	7.554e-06	130777	0.3249	0.0879	0.0002185	52266	0.2926	0.0506	7.098e-09	183043
8	25924029	rs6993325	known	t	c	0.4418	0.2352	0.053	9.208e-06	130777	0.291	0.0801	0.0002811	52983	0.2522	0.0442	1.159e-08	183760
8	76860027	rs66576886	known	a	g	0.3949	-0.3172	0.054	4.266e-09	130777	-0.2666	0.0795	0.000798	53004	-0.3012	0.0447	1.547e-11	183781
8	144020271	rs138088171	known	t	c	0.3493	-0.3717	0.0566	5.015e-11	130777	-0.2957	0.09	0.001013	50954	-0.3502	0.0479	2.706e-13	181731
10	48434420	rs2125067	new	c	g	0.1151	0.4048	0.0878	3.985e-06	130777	0.3855	0.1242	0.001916	48225	0.3984	0.0717	2.753e-08	179002
10	104928914	rs12416331	known	a	t	0.2543	-0.4154	0.0631	4.522e-11	130777	-0.3836	0.0917	2.86e-05	52980	-0.4052	0.052	6.46e-15	183757
10	105688050	rs17116149	known	a	g	0.0818	0.5463	0.1028	1.082e-07	130777	0.5494	0.1511	0.0002783	52931	0.5473	0.085	1.202e-10	183708
10	115738559	rs180913	known	a	t	0.4529	0.2912	0.0544	8.751e-08	130777	0.357	0.0794	6.949e-06	52948	0.3122	0.0449	3.471e-12	183725
11	1892585	rs4980389	known	a	g	0.7748	0.4341	0.0667	7.801e-11	130777	0.5409	0.1006	7.557e-08	40190	0.4667	0.0556	4.641e-17	170967
11	9765503	rs4910498	known	a	t	0.6416	-0.3393	0.0573	3.149e-09	130777	-0.4207	0.0871	1.385e-06	44165	-0.3639	0.0479	2.926e-14	174942
11	16348061	rs7131442	known	a	t	0.7661	-0.2623	0.0642	4.443e-05	130777	-0.4399	0.104	2.345e-05	43715	-0.3113	0.0546	1.209e-08	174492
11	61278590	rs751985	known	t	c	0.5253	-0.3078	0.0546	1.768e-08	130777	-0.3727	0.0823	5.922e-06	50941	-0.3276	0.0455	5.973e-13	181718
11	65384727	rs12790427	known	t	c	0.4931	-0.2771	0.0537	2.424e-07	130777	-0.3605	0.0809	8.385e-06	52981	-0.3026	0.0447	1.346e-11	183758
11	100584150	rs1502284	known	t	g	0.5478	-0.3844	0.0531	4.309e-13	130329	-0.4063	0.0901	6.547e-06	40457	-0.39	0.0457	1.512e-17	170786
11	120194357	rs12421941	new	a	g	0.7907	-0.3374	0.0649	2.019e-07	130777	-0.2545	0.1033	0.01374	50116	-0.3139	0.055	1.112e-08	180893
12	12879570	rs34322	known	t	c	0.4929	-0.2718	0.0527	2.516e-07	130777	-0.2097	0.0848	0.01342	44168	-0.2545	0.0448	1.302e-08	174945
12	20174364	rs11044991	known	a	g	0.4645	-0.2618	0.0532	8.454e-07	130777	-0.3047	0.0791	0.0001177	53001	-0.2752	0.0441	4.57e-10	183778
12	54441498	rs7134677	known	t	c	0.4209	-0.2859	0.056	3.359e-07	130777	-0.2469	0.0856	0.003917	48989	-0.2742	0.0469	4.875e-09	179766
12	90058842	rs111478946	known	a	g	0.3408	-0.515	0.0596	5.546e-18	130777	-0.563	0.0862	6.443e-11	50929	-0.5305	0.049	2.71e-27	181706
12	111718231	rs79105258	known	a	c	0.2516	-0.9606	0.066	5.173e-48	130777	-0.325	0.1146	0.004581	42648	-0.8023	0.0572	1.054e-44	173425
12	115554523	rs35436	known	t	c	0.2548	-0.4967	0.0612	4.95e-16	130777	-0.5198	0.0954	5.098e-08	49292	-0.5034	0.0515	1.467e-22	180069
14	100842377	rs17554326	new	a	g	0.8901	0.3916	0.0863	5.672e-06	130777	0.3688	0.1191	0.001956	52927	0.3838	0.0699	3.989e-08	183704
15	50745423	rs34269292	known	a	g	0.8182	0.4124	0.0714	7.555e-09	130777	0.2487	0.1509	0.09938	44088	0.3825	0.0645	3.107e-09	174865
16	53802494	rs11642015	new	t	c	0.2054	0.2743	0.0656	2.905e-05	130777	0.6105	0.1214	4.906e-07	44139	0.3503	0.0577	1.284e-09	174916
17	46686840	rs890431	known	t	c	0.1258	-0.4058	0.0801	4.079e-07	130777	-0.4686	0.1213	0.0001115	44168	-0.4249	0.0668	2.066e-10	174945
17	59472123	rs2286525	known	a	g	0.5564	0.3658	0.0582	3.158e-10	130777	0.2275	0.0886	0.01022	50116	0.3241	0.0486	2.684e-11	180893
17	64530887	rs9303509	new	a	c	0.3994	0.2441	0.0539	5.858e-06	130777	0.2886	0.0796	0.0002902	52991	0.2581	0.0446	7.348e-09	183768
18	787847	rs9961091	known	c	g	0.3323	-0.3461	0.0563	7.834e-10	130777	-0.5474	0.0956	1.011e-08	40446	-0.3979	0.0485	2.349e-16	171223
19	17189786	rs1379281	known	a	g	0.3342	0.262	0.056	2.854e-06	130777	0.2981	0.0902	0.0009525	44094	0.272	0.0476	1.078e-08	174871
20	10965998	rs1887320	known	a	g	0.485	0.286	0.0528	6.013e-08	130777	0.2377	0.079	0.002619	53007	0.2711	0.0439	6.601e-10	183784
20	42795152	rs6031431	known	a	g	0.6832	-0.2816	0.0572	8.56e-07	130777	-0.4088	0.0859	1.93e-06	48225	-0.3207	0.0476	1.635e-11	179002
20	50108980	rs6021247	new	a	g	0.5843	0.2406	0.0534	6.739e-06	130777	0.279	0.0787	0.0003931	53007	0.2527	0.0442	1.072e-08	183784
20	61462502	rs66658258	new	c	g	0.5783	0.3423	0.0625	4.295e-08	130777	0.2138	0.1117	0.05555	33860	0.3117	0.0545	1.103e-08	164637
22	29252732	rs5762862	known	a	g	0.5731	0.288	0.0534	7.128e-08	130777	0.3851	0.091	2.302e-05	40474	0.3129	0.0461	1.096e-11	171251
PP
1	10796866	rs880315	known	t	c	0.3193	-0.307	0.0554	2.96e-08	130777	-0.3807	0.0934	4.591e-05	38416	-0.3262	0.0476	7.618e-12	169193
1	113046879	rs3790604	known	a	c	0.2975	0.2896	0.0584	7.132e-07	130777	0.3004	0.084	0.0003503	52784	0.2931	0.048	9.778e-10	183561
2	26923095	rs1275978	known	t	c	0.2459	-0.4043	0.0627	1.161e-10	130777	-0.4048	0.0955	2.239e-05	44165	-0.4045	0.0524	1.195e-14	174942
2	165011827	rs10184428	known	a	c	0.5736	0.2869	0.0544	1.365e-07	130777	0.1685	0.0758	0.02628	50891	0.2466	0.0442	2.394e-08	181668
3	27598649	rs12498098	known	t	c	0.7601	-0.4559	0.0719	2.252e-10	130777	-0.4405	0.0976	6.428e-06	44132	-0.4505	0.0579	7.14e-15	174909
3	42043941	rs1589423	known	t	c	0.1119	-0.3963	0.0814	1.13e-06	130777	-0.3081	0.1091	0.004734	44122	-0.3648	0.0652	2.259e-08	174899
4	54796220	rs11725926	known	t	c	0.823	0.5022	0.0677	1.181e-13	130777	0.3448	0.0975	0.0004052	53007	0.451	0.0556	5.055e-16	183784
4	81182554	rs12509595	known	t	c	0.6993	-0.4053	0.0577	2.11e-12	130777	-0.2809	0.0796	0.0004204	47837	-0.3625	0.0467	8.603e-15	178614
5	122659996	rs9784689	known	a	c	0.4168	-0.2878	0.0526	4.512e-08	130777	-0.276	0.0733	0.0001663	52950	-0.2838	0.0427	3.124e-11	183727
6	31333939	rs112639668	known	a	g	0.1985	0.2899	0.0645	7.039e-06	130777	0.3066	0.0851	0.0003151	52999	0.296	0.0514	8.501e-09	183776
6	43276390	rs2254303	known	a	g	0.6493	-0.2558	0.0539	2.111e-06	130777	-0.3733	0.0798	2.852e-06	53007	-0.2926	0.0447	5.711e-11	183784
6	53762092	rs9349688	known	a	g	0.7247	-0.2524	0.0583	1.513e-05	127876	-0.3025	0.0904	0.0008238	46213	-0.2671	0.049	4.983e-08	174089
7	19049388	rs2107595	known	a	g	0.3456	0.418	0.0548	2.415e-14	130777	0.4242	0.0778	4.929e-08	52211	0.4201	0.0448	6.86e-21	182988
7	27200905	rs875898	known	a	g	0.1626	0.3475	0.07	6.997e-07	130777	0.2557	0.107	0.01683	52334	0.32	0.0586	4.693e-08	183111
7	40430792	rs77024938	known	c	g	0.3544	-0.3135	0.0541	6.771e-09	130329	-0.1598	0.0898	0.07505	39785	-0.2726	0.0463	4.055e-09	170114
7	46010714	rs788711	known	t	c	0.2126	0.3734	0.0635	4.186e-09	130777	0.2449	0.0952	0.01006	52042	0.3338	0.0528	2.626e-10	182819
7	106405642	rs12705389	known	t	c	0.1097	0.518	0.0836	5.798e-10	130777	0.3849	0.1098	0.0004542	50990	0.4692	0.0665	1.746e-12	181767
10	104794086	rs76752100	known	t	g	0.2663	-0.4936	0.0629	4.329e-15	130777	-0.4719	0.0837	1.701e-08	52954	-0.4858	0.0503	4.437e-22	183731
11	1898664	rs1973765	known	t	c	0.2555	-0.2596	0.0655	7.344e-05	130777	-0.4166	0.0977	1.99e-05	40233	-0.3083	0.0544	1.458e-08	171010
11	69151490	rs7125498	known	c	g	0.5782	-0.2451	0.0528	3.391e-06	130777	-0.3094	0.0791	9.233e-05	51039	-0.2649	0.0439	1.614e-09	181816
11	89224453	rs2289125	known	a	c	0.4875	-0.3749	0.0568	4.062e-11	130777	-0.1775	0.077	0.02125	48225	-0.3053	0.0457	2.389e-11	179002
12	90025622	rs2681485	known	a	g	0.616	0.4117	0.0534	1.25e-14	130777	0.4179	0.078	8.413e-08	51094	0.4137	0.0441	6.096e-21	181871
12	111609727	rs3809297	known	t	g	0.2427	-0.5282	0.0726	3.392e-13	130777	-0.0849	0.1313	0.5178	32758	-0.4244	0.0635	2.391e-11	163535
12	113319308	rs886477	known	a	t	0.2804	-0.3172	0.0622	3.338e-07	130777	-0.2639	0.1039	0.01106	44529	-0.3031	0.0534	1.346e-08	175306
16	53800954	rs1421085	new	t	c	0.7995	-0.2964	0.0641	3.748e-06	130777	-0.5454	0.1153	2.244e-06	44136	-0.3552	0.056	2.299e-10	174913
19	2177625	rs55678414	known	t	g	0.7375	-0.4075	0.0589	4.694e-12	130777	-0.5697	0.0933	1.019e-09	42334	-0.4537	0.0498	8.25e-20	173111
20	19507731	rs11696394	known	t	g	0.4657	-0.2432	0.0516	2.485e-06	130777	-0.2204	0.0726	0.002405	53007	-0.2355	0.0421	2.138e-08	183784
22	19977647	rs2012714	known	t	c	0.1992	0.3778	0.0647	5.116e-09	130777	0.2925	0.1157	0.01151	40474	0.3575	0.0565	2.445e-10	171251
HT
1	10796866	rs880315	known	t	c	0.3194	-0.1238	0.0139	5.925e-19	50786	-0.1177	0.025	2.578e-06	16759	-0.1224	0.0121	7.347e-24	67545
1	113046879	rs3790604	known	a	c	0.2976	0.1297	0.0149	2.776e-18	50786	0.114	0.0248	4.352e-06	21165	0.1255	0.0128	8.452e-23	71951
2	26930411	rs1731243	known	t	c	0.2465	-0.1236	0.0159	7.649e-15	50786	-0.1149	0.0279	3.705e-05	17147	-0.1215	0.0138	1.457e-18	67933
2	55041322	rs17046380	known	t	c	0.816	-0.0973	0.0169	8.615e-09	50786	-0.0947	0.0349	0.006704	21252	-0.0968	0.0152	1.96e-10	72038
2	165011827	rs10184428	known	a	c	0.5736	0.0833	0.0139	2.04e-09	50786	0.0647	0.023	0.004975	20163	0.0783	0.0119	4.582e-11	70949
3	14939337	rs58244401	known	a	g	0.337	0.0941	0.0139	1.459e-11	50786	0.0754	0.0271	0.005309	18072	0.0902	0.0124	3.022e-13	68858
3	27562988	rs2643826	known	t	c	0.374	0.0815	0.0158	2.473e-07	50786	0.1177	0.0272	1.461e-05	15945	0.0906	0.0137	3.271e-11	66731
3	53578883	rs12715461	known	a	g	0.5486	-0.0952	0.0129	1.789e-13	50786	-0.0558	0.023	0.01505	18035	-0.0858	0.0113	2.471e-14	68821
4	81184341	rs16998073	known	a	t	0.6991	-0.1517	0.0149	2.46e-24	50786	-0.123	0.0254	1.285e-06	18345	-0.1444	0.0129	2.841e-29	69131
4	111331090	rs10033366	known	t	c	0.2169	0.098	0.0179	4.26e-08	50786	0.0552	0.0382	0.1487	14097	0.0903	0.0162	2.537e-08	64883
4	156666991	rs6536088	known	a	t	0.5549	0.0706	0.0129	4.74e-08	50786	0.0543	0.0221	0.01414	21242	0.0665	0.0111	2.444e-09	72028
5	33204460	rs10069554	known	t	c	0.5951	-0.0654	0.0139	2.415e-06	50786	-0.0696	0.0222	0.001747	21148	-0.0666	0.0118	1.589e-08	71934
6	127147704	rs9375459	known	t	c	0.4425	0.0609	0.0129	2.529e-06	50786	0.0675	0.0219	0.002102	21203	0.0626	0.0111	1.781e-08	71989
7	27243962	rs4722675	known	a	g	0.3866	-0.0895	0.0139	1.158e-10	50786	-0.032	0.0224	0.154	20925	-0.0735	0.0118	4.836e-10	71711
8	143998088	rs12679242	known	t	c	0.3397	-0.0757	0.0139	5.169e-08	50786	-0.0941	0.0239	8.13e-05	21228	-0.0804	0.012	2.275e-11	72014
10	104931584	rs12219304	known	c	g	0.248	-0.1196	0.0159	5.133e-14	50786	-0.0357	0.026	0.17	20297	-0.0968	0.0136	9.783e-13	71083
10	115741828	rs180912	known	t	g	0.5777	-0.0746	0.0139	8.135e-08	50786	-0.0618	0.0222	0.005479	21190	-0.071	0.0118	1.679e-09	71976
11	1898664	rs1973765	known	t	c	0.2554	-0.1046	0.0168	4.81e-10	50786	-0.1435	0.0266	7.02e-08	17216	-0.1157	0.0142	3.795e-16	68002
11	9765503	rs4910498	known	a	t	0.6409	-0.0789	0.0139	1.283e-08	50786	-0.0399	0.0234	0.08803	18078	-0.0687	0.012	8.871e-09	68864
11	61277698	rs11230728	known	a	g	0.4619	0.0649	0.0129	5.158e-07	50786	0.066	0.0223	0.003086	21202	0.0652	0.0112	5.32e-09	71988
11	100582228	rs6590812	known	a	g	0.4519	0.0825	0.0129	1.75e-10	50786	0.0678	0.0219	0.001953	21244	0.0787	0.0111	1.424e-12	72030
12	32692233	rs5006548	new	t	g	0.1649	0.09	0.0179	4.865e-07	50786	0.0735	0.0294	0.01245	21061	0.0855	0.0153	2.21e-08	71847
12	90019229	rs7297206	known	t	c	0.762	0.0792	0.0159	6.272e-07	50786	0.0619	0.0263	0.01846	21037	0.0746	0.0136	4.245e-08	71823
12	111718231	rs79105258	known	a	c	0.2526	-0.1891	0.0168	1.745e-29	50786	-0.107	0.0313	0.0006354	16864	-0.1707	0.0148	8.854e-31	67650
12	115554676	rs35434	known	a	g	0.2541	-0.0948	0.015	2.45e-10	50786	-0.0777	0.0264	0.003275	19851	-0.0906	0.013	3.681e-12	70637
15	50756623	rs28495639	known	a	c	0.1868	-0.0967	0.017	1.184e-08	50786	-0.096	0.041	0.01934	18069	-0.0966	0.0157	7.686e-10	68855
15	91422543	rs8039305	known	t	c	0.857	-0.1156	0.0189	9.955e-10	50786	-0.0326	0.0327	0.3188	17473	-0.0948	0.0164	6.857e-09	68259
17	59489893	rs9907379	known	t	c	0.3334	-0.0996	0.0139	9.437e-13	50786	-0.0494	0.0243	0.04183	21121	-0.0872	0.0121	4.859e-13	71907
18	794273	rs6506537	known	t	c	0.6693	0.0684	0.0139	8.812e-07	50786	0.0811	0.0249	0.001121	16758	0.0714	0.0121	3.998e-09	67544
19	17227335	rs8101673	known	t	c	0.3336	0.0713	0.0139	3.106e-07	50786	0.06	0.0279	0.0313	14607	0.0691	0.0124	2.853e-08	65393
19	18455657	rs66978877	new	t	c	0.5458	0.0718	0.0129	2.9e-08	50786	0.0477	0.0231	0.03855	18064	0.0661	0.0113	4.456e-09	68850
