# Supplementary material for: Interethnic analyses of blood pressure loci in populations of East Asian and European descent
Source: Nat Commun. 2018 Nov 28;9:5052. doi: 10.1038/s41467-018-07345-0 (PMC6261994; doi:10.1038/s41467-018-07345-0)
Supplement: Supplementary file 5 — Supplementary Data 2 [file 41467_2018_7345_MOESM5_ESM.xlsx]

## Sheet: SD2_novel loci in transethnic
Supplementary Data 2- Blood pressure association of 19 novel sentinel SNPs in East Asian and European populations for GWAS and replication study
Locus number	Sentinel SNP in the locus					Lead trait	GWAS													Trait for lookup**	GWAS stage 1+2	Replication study
	Chr	Pos	SNP	Effect allele	Other allele		Stage 1 (EAS)					Stage 2*				Stage 1+2						CKB						UKB						Combined (CKB+UKB)
							Effect allele freq.	Effect	StdErr	P	N	Effect	StdErr	P	N	Effect	StdErr	P	N		P	Effect allele freq.	Effect	StdErr	Z-score	P	N	Effect allele freq.	Effect	StdErr	Z-score	P	N	Z-score	P	N
1	1	27972058	rs2076460	c	g	SBP	0.3006	-0.3857	0.0828	3.179e-06	130777	-0.4945	0.134	0.0002232	44069	-0.4158	0.0704	3.579e-09	174846	SBP	3.579e-09	0.326236	-0.289548	0.106392	-2.72151	0.006498	94201	0.001192	N/A		N/A			-2.72151	0.006498	94201
2	1	155190254	rs2990220	a	t	MAP	0.8282	-0.4028	0.0711	1.496e-08	130777	-0.4248	0.1023	3.318e-05	52877	-0.41	0.0584	2.189e-12	183654	SBP	3.208e-11	0.809749	-0.910524	0.125179	-7.27375	3.495e-13	94201	0.506263	-7.26889e-05	0.00203297	-0.035755	0.89	422771	-3.13727	0.0017053	516972
3	3	46896499	rs6772151	a	c	DBP	0.2925	0.261	0.0546	1.753e-06	127876	0.3405	0.1029	0.0009366	28627	0.2785	0.0482	7.76e-09	156503	DBP	7.76e-09	0.298145	0.372288	0.0604295	6.16071	7.242e-10	94201	0.069442	0.0016971	0.00404311	0.419751	0.62	422771	3.0094	0.00261765	516972
4	3	183520112	rs17622152	a	g	MAP	0.4653	-0.2503	0.0533	2.657e-06	130777	-0.2484	0.0808	0.002104	52982	-0.2497	0.0445	1.991e-08	183759	DBP	6.825e-08	0.432047	0.0506814	0.0544543	0.930714	0.352	94201	0.331824	-0.0105767	0.00217006	-4.87392	9.9e-07	422771	-4.01026	6.06518e-05	516972
5	6	1621042	rs12209106	t	g	DBP	0.6834	0.2653	0.055	1.409e-06	130777	0.3354	0.102	0.001001	29659	0.2811	0.0484	6.384e-09	160436	DBP	6.384e-09	0.608552	0.243524	0.0576405	4.22487	2.391e-05	94201	0.597471	0.00800056	0.00215409	3.71413	8.9e-05	422771	5.1622	2.44064e-07	516972
6	7	1141470	rs78399431	a	g	MAP	0.241	0.3037	0.0618	8.768e-07	130777	0.2982	0.1007	0.003081	48634	0.3022	0.0527	9.619e-09	179411	DBP	7.121e-08	0.242231	0.290714	0.0632578	4.5957	4.313e-06	94201	0.247388	0.0112672	0.00237391	4.74626	2.4e-06	422771	6.25387	4.00405e-10	516972
7	10	48434420	rs2125067	c	g	SBP	0.1151	0.6199	0.1243	6.086e-07	130777	0.546	0.177	0.002037	48226	0.5955	0.1017	4.796e-09	179003	SBP	4.796e-09	0.14601	0.406666	0.145023	2.80414	0.005045	94201	0.0233092	0.0250823	0.00683296	3.67078	0.00029	422771	4.51654	6.2859e-06	516972
8	11	120340060	rs2305013	a	t	SBP	0.8482	-0.614	0.1118	4.012e-08	130777	-0.5226	0.1794	0.003575	50117	-0.5884	0.0949	5.588e-10	180894	SBP	5.588e-10	0.86399	-0.443415	0.142873	-3.10356	0.001912	94201	0.949664	-0.0177161	0.00467097	-3.79281	2.1e-05	422771	-4.7547	1.98738e-06	516972
9	12	32692233	rs5006548	t	g	HT	0.1649	0.09	0.0179	4.865e-07	50786	0.0735	0.0294	0.01245	21061	0.0855	0.0153	2.21e-08	71847	SBP	0.0001274	0.174462	0.0807073	0.131783	0.612425	0.5403	94201	0.347867	0.00723696	0.00215114	3.36424	0.0013	422771	3.30376	0.000953986	516972
10	14	100793431	rs1535464	a	g	SBP	0.1013	-0.5171	0.1274	4.965e-05	130777	-0.7891	0.1767	7.971e-06	52913	-0.6101	0.1033	3.546e-09	183690	SBP	3.5e-09	0.150659	-0.244609	0.138391	-1.76752	0.07714	94247	0.245953	-0.00697898	0.00238391	-2.92754	0.0016	422771	-3.40194	0.000669093	517018
11	16	53802494	rs11642015	t	c	SBP	0.2054	0.4713	0.0929	3.896e-07	130777	0.9555	0.1748	4.606e-08	44140	0.5779	0.082	1.853e-12	174917	SBP	1.853e-12	0.124535	0.886585	0.148516	5.96963	2.378e-09	94201	0.40381	-0.000368979	0.00208784	-0.176728	0.96	422771	2.38843	0.0169204	516972
12	17	64530887	rs9303509	a	c	SBP	0.3994	0.3558	0.0763	3.071e-06	130777	0.4109	0.1136	0.0002983	52992	0.3729	0.0633	3.913e-09	183769	SBP	3.913e-09	0.480237	0.285607	0.0984539	2.90092	0.003721	94201	0.33862	0.00215422	0.00216452	0.995241	0.22	422771	2.13832	0.0324905	516972
13	19	18455657	rs66978877	t	c	HT	0.5458	0.0718	0.0129	2.9e-08	50786	0.0477	0.0231	0.03855	18064	0.0661	0.0113	4.456e-09	68850	SBP	9.26e-06	0.51958	0.394474	0.0995632	3.96205	7.431e-05	94201	0.732314	0.0160118	0.00231779	6.90822	1e-11	422771	7.93847	2.04689e-15	516972
14	20	50108980	rs6021247	a	g	SBP	0.5843	0.3611	0.0757	1.822e-06	130777	0.3804	0.1123	0.0007034	53008	0.3671	0.0628	4.952e-09	183785	SBP	4.952e-09	0.470776	0.571375	0.0978629	5.83853	5.266e-09	94201	0.528983	0.01474	0.00205496	7.17289	2.6e-12	422771	8.97883	2.73667e-19	516972
15	20	61462502	rs66658258	c	g	DBP	0.5783	0.3046	0.0565	6.886e-08	130777	0.2073	0.098	0.03449	33861	0.2803	0.0489	1.022e-08	164638	DBP	1.022e-08	0.598646	-0.0146587	0.0557829	-0.262782	0.7927	94201	0.06985	0.00457639	0.0040291	1.13583	0.29	422771	0.914977	0.360204	516972
16	5	141817754	rs3853476	a	g	MAP	0.5785	-0.2364	0.0542	1.31e-05	130777	-0.174972	0.0442486	7.67638e-05	114054	-0.1995	0.0343	5.959e-09	244831	SBP	3.038e-08	0.596617	-0.363894	0.100964	-3.60419	0.0003131	94201	0.369015	-0.00735395	0.00211739	-3.47312	0.0002	422771	-4.67931	2.87846e-06	516972
17	10	62390646	rs10821808	a	g	SBP	0.5809	-0.3163	0.0754	2.75e-05	130777	-0.273585	0.0652773	2.77582e-05	158140	-0.2919	0.0494	3.367e-09	288917	SBP	3.367e-09	0.448688	-0.322645	0.100643	-3.20583	0.001347	94201	0.503679	-0.00801574	0.0020451	-3.91949	0.00013	422771	-4.91291	8.97335e-07	516972
18	10	94839724	rs4418728	t	g	DBP	0.6242	-0.2198	0.0494	8.704e-06	130777	-0.17519	0.0493893	0.000389454	125341	-0.1975	0.0349	1.54e-08	256118	DBP	1.5e-08	0.818687	-0.147723	0.0698116	-2.11603	0.03434	94247	0.451176	-0.00756328	0.00205534	-3.67982	0.00013	422771	-4.23101	2.32646e-05	517018
19	15	74222987	rs1078967	t	c	SBP	0.1518	0.5493	0.1039	1.256e-07	130777	0.297371	0.0986876	0.0025846	134504	0.4169	0.0715	5.64e-09	265280	SBP	5.6e-09	0.129018	0.272569	0.145824	1.86916	0.0616	94247	0.154828	0.0140248	0.00282679	4.96139	1e-06	422771	5.28449	1.26052e-07	517018
The lead trait is defined as the most significantly associated blood pressure trait from the GWAS (stage 1+2) meta-analysis. CKB: China Kadoorie Biobank; UKB: UK Biobank.
*Of 19 novel loci, 15 loci were identified in East Asian (EAS)-specific analyses and 4 additional loci (rs3853476, rs10821808, rs4418728 and rs1078967) identified in the trans-ancestry meta-analysis. For the four additional SNPs, the results for stage-2 of GWAS are calculated with EAS and European stage-2 samples combined.
**Lookup of the novel SNPs was performed for either SBP or DBP due to the availability of large-scale data in UKB (ref.14 of main text, Nat Genet 2018). When a lead trait is not either of them, the trait showing more significant SNP association was chosen between SBP and DBP (see trait-specific results in Supplementary Data 3). The trait for lookup is shown in bold letters if it is different from…
