# Supplementary material for: Interethnic analyses of blood pressure loci in populations of East Asian and European descent
Source: Nat Commun. 2018 Nov 28;9:5052. doi: 10.1038/s41467-018-07345-0 (PMC6261994; doi:10.1038/s41467-018-07345-0)
Supplement: Supplementary file 6 — Supplementary Data 3 [file 41467_2018_7345_MOESM6_ESM.xlsx]

## Sheet: SD3_all BP traits
Supplementary Data 3- Association of 19 novel sentinel SNPs with the five blood pressure phenotypes in East Asian combined analysis of GWAS stages 1+2
Chr	Pos	SNP	Alleles		Effect allele frequency	DBP				SBP				MAP				PP				HT
			Effect	Other		Effect	SE	P	N	Effect	SE	P	N	Effect	SE	P	N	Effect	SE	P	N	Effect	SE	P	N
1	27972058	rs2076460	c	g	0.3111	-0.1758	0.0444	7.381e-05	174846	-0.4158	0.0704	3.579e-09	174846	-0.2662	0.0495	7.531e-08	174845	-0.2277	0.048	2.12e-06	174845	-0.0468	0.0128	0.0002499	68792
1	155190254	rs2990220	a	t	0.8169	-0.3166	0.0523	1.403e-09	183655	-0.5511	0.083	3.208e-11	183655	-0.41	0.0584	2.189e-12	183654	-0.2258	0.0562	5.895e-05	183654	-0.0616	0.015	4.189e-05	71976
3	46896499	rs6772151	a	c	0.2893	0.2785	0.0482	7.76e-09	156503	0.3541	0.0763	3.465e-06	156503	0.3047	0.0537	1.435e-08	156502	0.0674	0.0521	0.1955	156502	0.0519	0.0136	0.0001403	61905
3	183520112	rs17622152	a	g	0.4588	-0.2153	0.0399	6.825e-08	183760	-0.3271	0.0631	2.193e-07	183760	-0.2497	0.0445	1.991e-08	183759	-0.1158	0.0427	0.006654	183759	-0.0477	0.0112	1.866e-05	72020
6	1621042	rs12209106	t	g	0.6741	0.2811	0.0484	6.384e-09	160436	0.3514	0.0765	4.395e-06	160436	0.3039	0.0539	1.733e-08	160435	0.0743	0.0521	0.1541	160435	0.0397	0.0137	0.00368	62672
7	1141470	rs78399431	a	g	0.2398	0.2543	0.0472	7.121e-08	179411	0.3649	0.0747	1.028e-06	179411	0.3022	0.0527	9.619e-09	179411	0.0846	0.0506	0.09489	179411	0.0556	0.0137	5.124e-05	70385
10	48434420	rs2125067	c	g	0.1207	0.3169	0.0643	8.243e-07	179003	0.5955	0.1017	4.796e-09	179003	0.3984	0.0717	2.753e-08	179002	0.2928	0.0687	2.035e-05	179002	0.0828	0.0186	9.051e-06	69131
11	120340060	rs2305013	a	t	0.852	-0.2861	0.0601	1.948e-06	180894	-0.5884	0.0949	5.588e-10	180894	-0.382	0.067	1.175e-08	180893	-0.302	0.0641	2.442e-06	180893	-0.0796	0.0174	4.696e-06	70060
12	32692233	rs5006548	t	g	0.167	0.1807	0.0539	0.0007966	183346	0.327	0.0854	0.0001274	183346	0.2233	0.0601	0.000205	183345	0.1502	0.0578	0.009311	183345	0.0855	0.0153	2.21e-08	71847
14	100793431	rs1535464	a	g	0.1013	-0.2982	0.0653	4.888e-06	183690	-0.6101	0.1033	3.546e-09	183690	-0.3931	0.0728	6.716e-08	183689	-0.322	0.0697	3.841e-06	183689	-0.0711	0.0189	0.0001697	71974
16	53802494	rs11642015	t	c	0.1951	0.2406	0.0518	3.392e-06	174917	0.5779	0.082	1.853e-12	174917	0.3503	0.0577	1.284e-09	174916	0.3531	0.0561	3.089e-10	174916	0.0537	0.015	0.0003316	68850
17	64530887	rs9303509	a	c	0.4169	0.1966	0.04	8.855e-07	183769	0.3729	0.0633	3.913e-09	183769	0.2581	0.0446	7.348e-09	183768	0.1719	0.0428	5.872e-05	183768	0.0405	0.0118	0.0005728	72031
19	18455657	rs66978877	t	c	0.5414	0.1718	0.0405	2.2e-05	174921	0.2847	0.0642	9.26e-06	174921	0.2075	0.0452	4.299e-06	174920	0.1071	0.0439	0.01465	174920	0.0661	0.0113	4.456e-09	68850
20	50108980	rs6021247	a	g	0.5601	0.1956	0.0396	7.991e-07	183785	0.3671	0.0628	4.952e-09	183785	0.2527	0.0442	1.072e-08	183784	0.1685	0.0424	7.047e-05	183784	0.0603	0.0111	5.926e-08	72038
20	61462502	rs66658258	c	g	0.5718	0.2803	0.0489	1.022e-08	164638	0.374	0.077	1.202e-06	164638	0.3117	0.0545	1.103e-08	164637	0.097	0.0518	0.06126	164637	0.0428	0.0144	0.002964	62718
5	141817754	rs3853476*	a	g	0.5816	-0.1699	0.0404	2.616e-05	181801	-0.3153	0.064	8.202e-07	181801	-0.2182	0.0451	1.282e-06	181800	-0.1451	0.0432	0.0007818	181800	-0.0455	0.0119	0.0001248	71043
10	62390646	rs10821808*	a	g	0.5471	-0.1397	0.0396	0.0004184	183785	-0.2303	0.0628	0.0002424	183785	-0.1759	0.0443	7.025e-05	183784	-0.0849	0.0424	0.04534	183784	-0.0414	0.0111	0.0001925	72038
10	94839724	rs4418728*	t	g	0.62	-0.2265	0.043	1.405e-07	181957	-0.3198	0.0679	2.509e-06	181957	-0.2536	0.048	1.24e-07	181956	-0.1023	0.0461	0.02639	181956	-0.046	0.0124	0.0002072	71439
15	74222987	rs1078967*	t	c	0.1518	0.176	0.0572	0.002104	173151	0.4796	0.0906	1.209e-07	173151	0.2811	0.0638	1.05e-05	173150	0.2982	0.0619	1.446e-06	173150	0.0588	0.0159	0.0002201	68293
*Blood pressure association of four SNPs reached genome-wide significance when combined with European replication data (ICBP+iGEN-BP; see Table 1). rs3853476, beta = -0.174 (SE 0.053) and N = 63031 for MAP; rs10821808, beta = -0.392 (SE 0.080) and N = 105132 for SBP; rs4418728, beta = -0.141 (SE 0.060) and N = 74161 for DBP; rs1078967, beta = 0.313 (SE 0.117) and N=92130 for SBP.
