# Supplementary material for: Interethnic analyses of blood pressure loci in populations of East Asian and European descent
Source: Nat Commun. 2018 Nov 28;9:5052. doi: 10.1038/s41467-018-07345-0 (PMC6261994; doi:10.1038/s41467-018-07345-0)
Supplement: Supplementary file 7 — Supplementary Data 4 [file 41467_2018_7345_MOESM7_ESM.xlsx]

## Sheet: SD4_known BP loci
Supplementary Data 4- Results in the GWAS stage-1 for SNPs previously reported to be associated with blood pressure phenotypes in GWASs
Chr	Locus no.	Pos	SNP	Locus name: mapped gene(s)	Alleles		Effect allele frequency	DBP				SBP				MAP				PP				HT
					Effect	Other		Effect	SE	P	N	Effect	SE	P	N	Effect	SE	P	N	Effect	SE	P	N	Effect	SE	P	N
1	1	1254436	rs1886773	NADK–CPSF3L	a	g	0.1845	0.1137	0.0621	0.06722	128736	0.0941	0.0972	0.3331	128736	0.1064	0.0687	0.1215	128736	-0.0184	0.0672	0.7837	128736	-0.0053	0.0171	0.7574	49266
1	1	1685921	rs139385870	NADK–CPSF3L
1	1	1740255	rs7546498	GNB1	t	g	0.4877	-0.1371	0.0487	0.004897	130777	-0.1315	0.0763	0.08488	130777	-0.1351	0.0539	0.01219	130777	0.001	0.0527	0.9851	130777	-0.0339	0.0139	0.01477	50786
1	2	3328659	rs2493292	PRDM16
1	3	6278414	rs709209	RNF207	a	g	0.6666	0.105	0.0507	0.03858	130777	0.2038	0.0795	0.01033	130777	0.1397	0.0561	0.01285	130777	0.0933	0.0549	0.08925	130777	0.0146	0.014	0.2961	50786
1	3	6683240	rs14057	RNF207	a	g	0.3837	-0.0311	0.049	0.5254	130777	-0.0655	0.0768	0.3936	130777	-0.0426	0.0543	0.4324	130777	-0.0352	0.0531	0.5074	130777	-0.0142	0.0139	0.3074	50786
1	4	8472788	rs767679894	RERE
1	5	9441949	rs9662255	SPSB1–LOC100506022	a	c	0.501	-0.015	0.0481	0.7552	130777	-0.1621	0.0753	0.03134	130777	-0.065	0.0532	0.2217	130777	-0.1497	0.052	0.003994	130777	-0.025	0.0129	0.05289	50786
1	6	10796866	rs880315	CASZ1	t	c	0.3193	-0.3616	0.0512	1.635e-12	130777	-0.6656	0.0802	1.065e-16	130777	-0.462	0.0567	3.536e-16	130777	-0.307	0.0554	2.96e-08	130777	-0.1238	0.0139	5.925e-19	50786
1	7	11850365	rs4846049	MTHFR–NPPB	t	g	0.1871	-0.1711	0.0613	0.005269	130777	-0.2216	0.0961	0.02108	130777	-0.1861	0.0679	0.00609	130777	-0.0542	0.0663	0.4141	130777	-0.0375	0.0169	0.02624	50786
1	7	11862778	rs17367504	MTHFR–NPPB	a	g	0.8999	0.2633	0.0799	0.000991	130777	0.2618	0.1252	0.0365	130777	0.2616	0.0885	0.003101	130777	0.0031	0.0865	0.9714	130777	0.0506	0.0219	0.02094	50786
1	7	11905974	rs5068	MTHFR–NPPB
1	7	11906821	rs12744757	MTHFR–NPPB
1	8	15793913	rs1042010	CELA2A	a	g	0.0755	-0.0241	0.0939	0.7979	130777	-0.3182	0.1471	0.03057	130777	-0.1232	0.104	0.2359	130777	-0.2811	0.1015	0.005646	130777	-0.0177	0.0258	0.4925	50786
1	8	15798197	rs3820068	CELA2A	a	g	0.918	0.0196	0.0923	0.8321	130777	0.322	0.1446	0.02599	130777	0.1218	0.1022	0.233	130777	0.2892	0.0999	0.003774	130777	0.0209	0.0258	0.4175	50786
1	9	16308447	rs848309	ZBTB17	t	c	0.3012	-0.0624	0.0523	0.2322	130777	-0.1059	0.0819	0.1959	130777	-0.0761	0.0578	0.1881	130777	-0.0471	0.0566	0.4053	130777	-0.0254	0.0149	0.08789	50786
1	9	16341649	rs1048238	HSPB7	t	c	0.7103	0.059	0.0526	0.262	130329	0.0949	0.0823	0.2487	130329	0.0701	0.0581	0.228	130329	0.0381	0.0568	0.5028	130329	0.0271	0.0149	0.06958	50613
1	10	23369277	rs137993948	KDM1A
1	11	25030470	rs6686889	SRRM1–CLIC4	t	c	0.4559	0.046	0.0487	0.3449	130777	0.063	0.0763	0.4091	130777	0.0536	0.0539	0.3198	130777	0.0159	0.0527	0.7633	130777	0.0246	0.0139	0.07591	50786
1	12	38298207	rs9729719	MTF1	a	g	0.3564	-0.0202	0.0501	0.6872	130777	0.1109	0.0784	0.157	130777	0.0228	0.0554	0.6809	130777	0.1318	0.0542	0.0149	130777	0.0058	0.014	0.6802	50786
1	12	38411445	rs871524	INPP5B	a	g	0.3567	-0.0188	0.0527	0.7219	130777	0.1483	0.0826	0.07256	130777	0.0372	0.0583	0.5236	130777	0.1663	0.057	0.003543	130777	0.0005	0.015	0.9718	50786
1	12	38455891	rs4360494	SF3A3	c	g	0.4273	-0.0374	0.0483	0.4382	130777	0.1367	0.0756	0.07051	130777	0.0204	0.0534	0.7026	130777	0.1749	0.0522	0.0008044	130777	0.0039	0.013	0.7614	50786
1	13	40028180	rs4660293	PABPC4	a	g	0.8406	-0.0739	0.0653	0.2577	130777	-0.0738	0.1022	0.4705	130777	-0.0752	0.0722	0.2974	130777	0.0031	0.0706	0.9654	130777	-0.0228	0.0179	0.2027	50786
1	14	42368035	rs783621	HIVEP3	a	g	0.4766	0.0068	0.0478	0.8868	130777	0.0872	0.0749	0.2444	130777	0.0316	0.0529	0.5504	130777	0.0781	0.0517	0.1306	130777	-0.0084	0.0129	0.516	50786
1	14	42408070	rs7515635	HIVEP3	t	c	0.3507	-0.0329	0.05	0.5103	130777	-0.0541	0.0784	0.4902	130777	-0.0391	0.0554	0.4802	130777	-0.02	0.0541	0.7119	130777	0.0121	0.0139	0.3824	50786
1	15	51021867	rs147696085	FAF1	a	g	0.1007	0.0706	0.0858	0.4106	130777	-0.2118	0.1345	0.1154	130777	-0.0207	0.095	0.8279	130777	-0.292	0.0928	0.001648	130777	-0.0109	0.0238	0.6467	50786
1	16	56576924	rs112557609	LOC105378741	a	g	0.1467	0.0596	0.0686	0.3845	130777	0.1424	0.1074	0.1851	130777	0.0869	0.0759	0.2525	130777	0.0823	0.0742	0.2673	130777	-0.0021	0.0189	0.9108	50786
1	16	56938218	rs6588634	LOC105378744–PPAP2B	t	c	0.965	-0.0418	0.1293	0.7466	130777	0.0357	0.2024	0.8599	130777	-0.0144	0.143	0.9195	130777	0.076	0.1399	0.5871	130777	0.0223	0.0358	0.5337	50786
1	16	57008778	rs2404715	PPAP2B	t	c	0.0155	0.1484	0.1921	0.4398	130250	0.0741	0.301	0.8055	130250	0.1197	0.2126	0.5734	130250	-0.0859	0.208	0.6796	130250	-0.0569	0.0539	0.2911	50503
1	17	59614380	rs10889130	HSD52	a	t	0.0483	0.2331	0.1495	0.1189	130777	0.3319	0.2349	0.1577	130777	0.2686	0.1658	0.1052	130777	0.1007	0.1614	0.5325	130777	0.0438	0.0408	0.2827	50786
1	17	59653742	rs3889199	HSD52–FGGY	a	g	0.8418	-0.0365	0.0653	0.5762	130777	-0.0163	0.1022	0.8735	130777	-0.0283	0.0722	0.6951	130777	0.0162	0.0706	0.819	130777	0.0099	0.0179	0.5818	50786
1	17	59663341	rs60199046	HSD52–FGGY	a	g	0.843	-0.031	0.0655	0.6362	130777	-0.0314	0.1026	0.7595	130777	-0.0298	0.0725	0.6814	130777	-0.0041	0.0709	0.9538	130777	0.0049	0.0179	0.7853	50786
1	18	89066582	rs61767086	PKN2-AS1	c	g	0.9352	0.0015	0.1038	0.9884	130777	0.1942	0.1627	0.2327	130777	0.0677	0.1149	0.5558	130777	0.2003	0.1123	0.07437	130777	-0.0019	0.0286	0.9474	50786
1	18	89281529	rs786919	PKN2	a	g	0.481	-0.0208	0.0483	0.6675	130777	0.1669	0.0758	0.02755	130777	0.0413	0.0535	0.4401	130777	0.1894	0.0523	0.0002939	130777	0.0201	0.0129	0.1197	50786
1	18	89360158	rs10922502	GTF2B	a	g	0.5466	-0.0046	0.0489	0.9256	130777	-0.1818	0.0766	0.01763	130777	-0.063	0.0541	0.2444	130777	-0.1791	0.0529	0.0007107	130777	-0.0237	0.0139	0.08764	50786
1	19	113044328	rs10776752	WNT2B	t	g	0.2989	0.3434	0.0539	1.961e-10	130777	0.6359	0.0845	5.344e-14	130777	0.4411	0.0597	1.494e-13	130777	0.2892	0.0583	7.182e-07	130777	0.1295	0.0149	3.434e-18	50786
1	19	113046879	rs3790604	WNT2B	a	c	0.2974	0.3442	0.054	1.855e-10	130777	0.6368	0.0846	5.295e-14	130777	0.4418	0.0598	1.457e-13	130777	0.2896	0.0584	7.132e-07	130777	0.1297	0.0149	2.776e-18	50786
1	19	113189053	rs10745332	CAPZA1	a	g	0.8385	0.161	0.0651	0.01337	130777	0.2382	0.102	0.01951	130777	0.1862	0.072	0.009723	130777	0.0793	0.0704	0.2603	130777	0.0322	0.0179	0.07183	50786
1	19	113190807	rs17030613	CAPZA1	a	c	0.5155	-0.2773	0.0477	5.936e-09	130777	-0.4689	0.0747	3.435e-10	130777	-0.3422	0.0528	8.758e-11	130777	-0.1874	0.0516	0.0002798	130777	-0.0835	0.0129	1.032e-10	50786
1	19	113216543	rs2932538	CAPZA1–MOV10	a	g	0.1599	-0.1623	0.065	0.01248	130777	-0.2392	0.1018	0.01879	130777	-0.1874	0.0719	0.009143	130777	-0.0789	0.0703	0.2618	130777	-0.0311	0.0179	0.08211	50786
1	19	113231503	rs12129649	MOV10	t	g	0.4079	0.3171	0.0507	3.844e-10	130777	0.5358	0.0794	1.477e-11	130777	0.3907	0.0561	3.21e-12	130777	0.2169	0.0548	7.492e-05	130777	0.1011	0.0139	3.358e-13	50786
1	20	115829178	rs11466111	NGF
1	20	115836746	rs11102916	NGF	a	c	0.0664	0.3879	0.096	5.363e-05	130777	0.5757	0.1505	0.0001301	130777	0.4477	0.1063	2.521e-05	130777	0.1936	0.1039	0.06253	130777	0.0819	0.0268	0.00224	50786
1	21	153662423	rs35479618	NPR1
1	22	169207361	rs7519279	NME7
1	23	172357441	rs12405515	DNM3	t	g	0.9116	-0.0132	0.0859	0.8781	130777	-0.166	0.1346	0.2176	130777	-0.0613	0.0951	0.5191	130777	-0.1548	0.0929	0.09567	130777	-0.0291	0.0237	0.2211	50786
1	24	175111760	rs567058829	TNN
1	25	176664440	rs61823001	PAPPA2	a	g	0.961	-0.1521	0.1261	0.2279	130777	-0.1374	0.1976	0.4868	130777	-0.1439	0.1396	0.3026	130777	0.0124	0.1363	0.9277	130777	-0.0373	0.0348	0.2835	50786
1	26	201721930	rs12037669	NAV1	t	g	0.666	-0.0051	0.0608	0.933	130777	0.0047	0.0952	0.961	130777	-0.0036	0.0673	0.9572	130777	0.0231	0.0657	0.7255	130777	-0.0145	0.0168	0.3875	50786
1	27	204518842	rs4245739	MDM4	a	c	0.9582	0.1358	0.1195	0.2557	130777	0.2178	0.1872	0.2447	130777	0.1662	0.1323	0.2089	130777	0.0824	0.1292	0.5236	130777	0.0422	0.0327	0.1971	50786
1	28	207919748	rs2761436	CD46	t	c	0.8298	-0.0283	0.0664	0.6703	130777	0.1624	0.104	0.1186	130777	0.0373	0.0735	0.6114	130777	0.1916	0.0718	0.007595	130777	0.0452	0.0179	0.01155	50786
1	29	208024820	rs12731740	CD34	t	c	0.1009	0.0445	0.079	0.5726	130777	-0.1716	0.1237	0.1654	130777	-0.0286	0.0874	0.7438	130777	-0.218	0.0854	0.01066	130777	-0.0261	0.0219	0.2333	50786
1	30	217718789	rs12408022	GPATCH2	t	c	0.3741	0.1024	0.0494	0.03825	130777	0.0896	0.0774	0.2471	130777	0.0981	0.0547	0.07278	130777	-0.0104	0.0535	0.8458	130777	0.0204	0.0139	0.1415	50786
1	30	217722449	rs17046596	GPATCH2	a	c	0.6163	-0.1069	0.0495	0.03067	130777	-0.0877	0.0775	0.2575	130777	-0.1004	0.0547	0.06649	130777	0.0162	0.0535	0.7618	130777	-0.0208	0.0139	0.134	50786
1	31	227252626	rs10916082	CDC42BPA	a	g	0.7198	-0.02	0.0546	0.7142	130777	-0.054	0.0855	0.5274	130777	-0.0314	0.0604	0.6029	130777	-0.038	0.059	0.5199	130777	-0.0026	0.0149	0.8603	50786
1	32	228112121	rs4653889	WNT9A	a	g	0.5778	0.1098	0.0504	0.02928	130777	0.2387	0.079	0.002501	130777	0.1504	0.0558	0.006998	130777	0.1311	0.0545	0.01619	130777	-0.0063	0.0139	0.6505	50786
1	32	228191075	rs2760061	WNT3A	a	t	0.7591	0.0234	0.0585	0.6888	130777	0.092	0.0917	0.3157	130777	0.0455	0.0648	0.4819	130777	0.0699	0.0633	0.2695	130777	-0.0121	0.0159	0.4481	50786
1	33	230848702	rs2004776	AGT	t	c	0.6146	0.1503	0.049	0.002145	130777	0.1591	0.0767	0.03814	130777	0.1549	0.0542	0.004267	130777	0.0012	0.053	0.9822	130777	0.0549	0.0139	7.61e-05	50786
1	34	236326005	rs6428947	GPR137B	c	g	0.4691	0.1639	0.0513	0.001407	130777	0.2283	0.0804	0.004533	130777	0.185	0.0568	0.001126	130777	0.0668	0.0555	0.2287	130777	0.0475	0.0139	0.0006268	50786
1	35	243471192	rs953492	SDCCAG8	a	g	0.2287	0.084	0.0569	0.14	130777	-0.0349	0.0892	0.6957	130777	0.0433	0.063	0.4917	130777	-0.1229	0.0616	0.0458	130777	0.005	0.0159	0.7524	50786
1	35	243472801	rs6429422	SDCCAG8	t	g	0.8209	-0.1217	0.0625	0.05152	130777	-0.016	0.0979	0.8702	130777	-0.0857	0.0692	0.2153	130777	0.1116	0.0676	0.0985	130777	-0.0163	0.0169	0.3347	50786
2	36	9300092	rs7586597	LOC105373417–ASAP2	t	g	0.9032	0.081	0.0813	0.3195	130777	0.1626	0.1274	0.2019	130777	0.1089	0.09	0.2262	130777	0.071	0.088	0.4195	130777	0.0113	0.0228	0.6214	50786
2	37	19730845	rs1344653	OSR1	a	g	0.845	0.053	0.0657	0.4202	130777	0.1024	0.103	0.32	130777	0.0694	0.0727	0.3397	130777	0.0542	0.0711	0.4461	130777	-0.0116	0.0179	0.5167	50786
2	38	20878820	rs7255	GDF7	t	c	0.7865	0.0903	0.0582	0.121	130777	0.1062	0.0912	0.2445	130777	0.0946	0.0645	0.1423	130777	0.0191	0.063	0.7616	130777	0.0333	0.0159	0.03626	50786
2	38	20881840	rs2289081	C2orf43	c	g	0.583	0.053	0.0486	0.2762	130777	-0.0062	0.0762	0.9349	130777	0.0323	0.0538	0.5484	130777	-0.0614	0.0526	0.2437	130777	-0.003	0.0139	0.8306	50786
2	39	25130542	rs10198275	ADCY3	a	c	0.5294	0.058	0.0482	0.2289	130777	-0.0292	0.0755	0.6991	130777	0.027	0.0534	0.6128	130777	-0.0818	0.0522	0.1168	130777	-0.0059	0.0129	0.6491	50786
2	39	25139596	rs55701159	ADCY3
2	40	26914364	rs1275988	KCNK3	t	c	0.2214	-0.4257	0.0576	1.448e-13	130777	-0.817	0.0902	1.37e-19	130777	-0.5563	0.0637	2.588e-18	130777	-0.3833	0.0623	7.678e-10	130777	-0.1177	0.0159	1.308e-13	50786
2	40	26916844	rs35021474	KCNK3	c	g	0.799	0.4774	0.0636	6.283e-14	130777	0.9281	0.0998	1.372e-20	130777	0.6279	0.0705	5.139e-19	130777	0.4395	0.0688	1.704e-10	130777	0.131	0.0177	1.553e-13	50786
2	40	26920025	rs1731249	KCNK3	a	t	0.2268	-0.4317	0.0577	7.399e-14	130777	-0.8406	0.0904	1.444e-20	130777	-0.5681	0.0639	5.835e-19	130777	-0.4002	0.0624	1.458e-10	130777	-0.1198	0.0159	4.587e-14	50786
2	41	28635740	rs7562	FOSL2	t	c	0.7919	0.0978	0.059	0.09712	130777	0.2619	0.0924	0.004585	130777	0.1519	0.0653	0.01992	130777	0.1628	0.0638	0.01069	130777	0.0426	0.0159	0.007442	50786
2	42	37517566	rs13420463	PRKD3	a	g	0.491	0.0775	0.0477	0.1045	130777	0.0444	0.0748	0.5528	130777	0.0656	0.0528	0.2142	130777	-0.0341	0.0516	0.5096	130777	0.0129	0.0129	0.3165	50786
2	43	40567743	rs4952611	SLC8A1	t	c	0.6575	0.023	0.0503	0.6476	130777	0.0439	0.0788	0.5776	130777	0.0301	0.0557	0.5885	130777	0.0182	0.0544	0.7384	130777	0.0001	0.0139	0.9945	50786
2	44	43078758	rs13403122	MTA3	t	c	0.1633	-0.0141	0.0684	0.8368	130777	0.0157	0.1072	0.8834	130777	-0.0045	0.0757	0.9522	130777	0.0244	0.074	0.7414	130777	0.0025	0.0189	0.8955	50786
2	44	43167878	rs76326501	LOC105374567
2	44	43194596	rs72876037	LOC105374567	t	g	0.0245	0.059	0.1712	0.7304	130777	-0.1151	0.2681	0.6678	130777	-0.0008	0.1895	0.9965	130777	-0.1817	0.1851	0.3264	130777	-0.021	0.0479	0.6603	50786
2	44	43382741	rs7604423	LOC100506047	c	g	0.716	-0.0736	0.0543	0.1751	130777	-0.1573	0.085	0.06431	130777	-0.1008	0.0601	0.09324	130777	-0.0856	0.0587	0.145	130777	-0.027	0.0149	0.06978	50786
2	45	46363336	rs11690961	PRKCE
2	46	54969379	rs72806698	EML6	t	c	0.0665	0.7084	0.0981	5.278e-13	130777	0.8036	0.1537	1.706e-07	130777	0.7388	0.1086	1.041e-11	130777	0.106	0.1062	0.318	130777	0.1232	0.0269	4.522e-06	50786
2	47	55809054	rs1975487	PNPT1	a	g	0.8586	-0.1674	0.0692	0.01549	130777	-0.2021	0.1083	0.06207	130777	-0.1805	0.0765	0.01837	130777	-0.0372	0.0748	0.6195	130777	-0.0345	0.0189	0.06802	50786
2	47	56040099	rs10199082	EFEMP1
2	48	59335104	rs7575523	LOC105374754	t	g	0.2899	0.0384	0.0532	0.4706	130777	0.1318	0.0834	0.1141	130777	0.0697	0.0589	0.2366	130777	0.0937	0.0576	0.1038	130777	0.0013	0.0149	0.9306	50786
2	49	65279223	rs2540950	LOC102724233	t	c	0.3257	-0.0535	0.0508	0.2931	130777	-0.2819	0.0797	0.0004029	130777	-0.1292	0.0563	0.02171	130777	-0.2353	0.055	1.893e-05	130777	-0.0531	0.0139	0.0001342	50786
2	49	65283972	rs74181299	CEP68	t	c	0.6725	0.0495	0.0515	0.3361	130777	0.2814	0.0806	0.0004813	130777	0.1263	0.0569	0.02652	130777	0.2386	0.0557	1.805e-05	130777	0.0519	0.0139	0.000193	50786
2	50	71529331	rs7605066	ZNF638	t	c	0.261	-0.0822	0.0542	0.1294	130777	-0.2519	0.0849	0.003014	130777	-0.1411	0.06	0.01868	130777	-0.1566	0.0586	0.007589	130777	-0.0353	0.0149	0.01764	50786
2	50	71627539	rs3771371	ZNF638	t	c	0.2619	-0.0781	0.0541	0.1491	130777	-0.2474	0.0848	0.003514	130777	-0.1366	0.0599	0.02253	130777	-0.1566	0.0585	0.007458	130777	-0.034	0.0149	0.02252	50786
2	51	73114352	rs1876487	SPR	a	c	0.0816	-0.0475	0.1196	0.6909	130777	-0.2143	0.1876	0.2532	130777	-0.1008	0.1325	0.447	130777	-0.1636	0.1292	0.2055	130777	-0.0378	0.0333	0.2567	50786
2	52	85491365	rs11689667	TCF7L1	t	c	0.7488	-0.0002	0.0549	0.9977	130777	0.2912	0.0859	0.0007041	130777	0.0945	0.0607	0.1197	130777	0.2976	0.0593	5.281e-07	130777	0.0451	0.0149	0.002438	50786
2	52	85502236	rs62162674	TCF7L1	c	g	0.2559	0.0031	0.0546	0.9545	130777	-0.2805	0.0855	0.001034	130777	-0.0893	0.0604	0.1392	130777	-0.2895	0.059	9.362e-07	130777	-0.0443	0.0149	0.002959	50786
2	53	86368804	rs3731818	PTCD3	a	g	0.4516	-0.0314	0.0479	0.5115	130777	-0.0099	0.075	0.8955	130777	-0.0239	0.053	0.6522	130777	0.0233	0.0518	0.6523	130777	-0.0011	0.0129	0.9342	50786
2	54	96675166	rs2579519	GPAT2–FAHD2CP	t	c	0.3928	-0.0659	0.0556	0.2357	130777	-0.1231	0.0871	0.1573	130777	-0.0844	0.0615	0.1701	130777	-0.0534	0.0601	0.3747	130777	-0.014	0.0159	0.3781	50786
2	55	101578489	rs6747874	NPAS2	a	g	0.673	0.0456	0.0509	0.37	130777	0.1302	0.0797	0.1024	130777	0.075	0.0563	0.1829	130777	0.0845	0.0551	0.1248	130777	0.0318	0.0139	0.02211	50786
2	56	104036433	rs13390641	TMEM182	a	g	0.1029	0.0963	0.0784	0.2196	130777	0.1179	0.1228	0.337	130777	0.103	0.0868	0.2353	130777	0.0174	0.0848	0.8372	130777	0.0151	0.0218	0.4882	50786
2	57	108875244	rs6722745	SULT1C3	t	c	0.168	-0.0496	0.0639	0.4377	130777	-0.1202	0.1	0.2295	130777	-0.0731	0.0707	0.3007	130777	-0.0765	0.0691	0.2678	130777	0.0014	0.0179	0.9356	50786
2	58	113934176	rs13382259	PSD4	a	t	0.854	0.0946	0.0678	0.163	130777	0.3136	0.1063	0.00318	130777	0.1665	0.0751	0.0266	130777	0.227	0.0734	0.001972	130777	0.0121	0.0189	0.5234	50786
2	59	124020790	rs3923097	LOC105373595	a	t	0.0927	-0.1171	0.083	0.1583	130777	-0.2579	0.13	0.04728	130777	-0.1649	0.0918	0.07248	130777	-0.1397	0.0897	0.1194	130777	-0.0575	0.0228	0.01185	50786
2	60	145646072	rs1438896	TEX41	t	c	0.1654	-0.0481	0.0646	0.4561	130777	0.0836	0.1012	0.4088	130777	-0.004	0.0715	0.9557	130777	0.1324	0.0699	0.05817	130777	-0.0221	0.0179	0.2162	50786
2	60	145681570	rs58117425	TEX41	a	g	0.1	0.0523	0.0808	0.5176	130777	0.1217	0.1265	0.3362	130777	0.0747	0.0894	0.4034	130777	0.0769	0.0874	0.3791	130777	-0.0025	0.0228	0.9111	50786
2	60	145726621	rs55944332	TEX41	a	g	0.8735	-0.062	0.0721	0.3903	130777	-0.23	0.113	0.04188	130777	-0.1178	0.0798	0.1401	130777	-0.1729	0.078	0.02669	130777	-0.0224	0.0199	0.2586	50786
2	60	145938702	rs62167177	LOC100505498	a	t	0.9728	0.1761	0.2072	0.3954	126315	-0.1651	0.3239	0.6103	126315	0.0624	0.2288	0.785	126315	-0.3449	0.2246	0.1246	126315	-0.0351	0.0571	0.5384	48130
2	61	164899683	rs16849211	FIGN–GRB14	t	c	0.36	-0.2304	0.0497	3.593e-06	130777	-0.4432	0.0779	1.289e-08	130777	-0.3027	0.055	3.804e-08	130777	-0.214	0.0538	6.952e-05	130777	-0.0657	0.0139	2.27e-06	50786
2	61	164906820	rs16849225	FIGN–GRB14	t	c	0.3809	-0.2512	0.0492	3.317e-07	130777	-0.4594	0.0771	2.539e-09	130777	-0.3218	0.0545	3.448e-09	130777	-0.2103	0.0532	7.777e-05	130777	-0.0727	0.0139	1.641e-07	50786
2	61	164915208	rs13002573	FIGN–GRB14	a	g	0.6396	0.2329	0.0497	2.766e-06	130777	0.4473	0.0778	9.155e-09	130777	0.306	0.055	2.644e-08	130777	0.2155	0.0537	6.082e-05	130777	0.0668	0.0139	1.505e-06	50786
2	61	164963486	rs1446468	FIGN–GRB14	t	c	0.4577	-0.2239	0.049	4.781e-06	130777	-0.4295	0.0767	2.128e-08	130777	-0.2931	0.0542	6.256e-08	130777	-0.2046	0.053	0.0001117	130777	-0.0606	0.0139	1.282e-05	50786
2	61	165011827	rs10184428	FIGN–GRB14	a	c	0.5737	0.2812	0.0503	2.292e-08	130777	0.566	0.0789	7.081e-13	130777	0.3767	0.0557	1.359e-11	130777	0.2869	0.0544	1.365e-07	130777	0.0833	0.0139	2.04e-09	50786
2	61	165043460	rs6712094	FIGN–GRB14	a	g	0.6763	0.2218	0.051	1.363e-05	130777	0.45	0.0799	1.771e-08	130777	0.2982	0.0564	1.27e-07	130777	0.2309	0.0552	2.848e-05	130777	0.0711	0.0139	3.254e-07	50786
2	61	165513066	rs34271465	FIGN–GRB14
2	62	175472839	rs13024657	WIPF1
2	63	177012570	rs4972805	HOXD3	t	c	0.4603	-0.1011	0.0516	0.04997	130777	-0.1385	0.0809	0.08671	130777	-0.1144	0.0571	0.04514	130777	-0.0357	0.0558	0.5227	130777	-0.0238	0.0139	0.08587	50786
2	64	178092162	rs2706110	HNRNPA3–NFE2L2	t	c	0.2057	-0.0642	0.059	0.2771	130777	0.0021	0.0925	0.9815	130777	-0.0437	0.0654	0.5034	130777	0.0656	0.0639	0.3044	130777	0.0008	0.0159	0.9607	50786
2	65	179754194	rs7591091	CCDC141	t	c	0.9393	0.0973	0.1008	0.3344	130777	0.1743	0.1579	0.2694	130777	0.1208	0.1115	0.2785	130777	0.0821	0.109	0.4517	130777	0.0273	0.0279	0.3271	50786
2	65	179786068	rs79146658	CCDC141
2	66	180715706	rs13407401	ZNF385B	a	t	0.0435	-0.0122	0.1187	0.9179	130777	-0.1214	0.1861	0.5142	130777	-0.0499	0.1315	0.7041	130777	-0.1095	0.1285	0.3942	130777	-0.0409	0.0327	0.2114	50786
2	67	183224127	rs16823124	PDE1A	a	g	0.4653	0.251	0.0497	4.398e-07	130777	0.2494	0.0779	0.001361	130777	0.2503	0.055	5.358e-06	130777	-0.0037	0.0537	0.945	130777	0.0503	0.0139	0.0002878	50786
2	67	183274760	rs144073138	PDE1A
2	68	191439591	rs7592578	TMEM194B	t	g	0.3633	-0.1957	0.0533	0.0002391	130777	-0.252	0.0835	0.002542	130777	-0.2162	0.059	0.0002451	130777	-0.0516	0.0576	0.3702	130777	-0.0343	0.0149	0.02088	50786
2	68	191494411	rs6434404	NEMP2–NAB1	a	g	0.1023	0.0296	0.0812	0.7152	130777	0.1613	0.1272	0.2047	130777	0.0739	0.0898	0.4104	130777	0.1393	0.0878	0.1127	130777	0.0555	0.0228	0.01493	50786
2	69	204154677	rs114407963	CYP20A1
2	70	208409339	rs2360970	CREB1	c	g	0.6663	0.0687	0.0507	0.1754	130777	0.1268	0.0794	0.1101	130777	0.0883	0.0561	0.1152	130777	0.0571	0.0548	0.2977	130777	0.0203	0.0139	0.1437	50786
2	70	208521512	rs3845811	RPS29P9–LOC102724714	c	g	0.6008	-0.0601	0.0497	0.2268	130777	-0.0875	0.0779	0.2614	130777	-0.0687	0.055	0.212	130777	-0.0308	0.0538	0.5666	130777	-0.0058	0.0139	0.6761	50786
2	70	208526140	rs55780018	RPS29P9–LOC102724714	t	c	0.6079	-0.0025	0.0498	0.9605	127876	0.0052	0.0779	0.9472	127876	0.0001	0.055	0.9987	127876	0.0068	0.0539	0.8991	127876	0.0161	0.0141	0.2532	49539
2	71	216245694	rs34923683	FN1
2	71	216299629	rs1250247	FN1	c	g	0.0509	-0.1278	0.1088	0.2402	130777	0.2785	0.1703	0.1021	130777	0.0073	0.1203	0.9518	130777	0.4198	0.1176	0.0003583	130777	-0.0036	0.0308	0.9071	50786
2	71	216300482	rs1250259	FN1	a	t	0.9386	0.0361	0.0992	0.7157	130777	-0.3242	0.1554	0.03696	130777	-0.0823	0.1098	0.4532	130777	-0.3675	0.1073	0.0006111	130777	-0.0177	0.0279	0.5251	50786
2	72	217646523	rs72958213	LOC101928278	t	c	0.0862	0.0693	0.085	0.4143	130777	0.0295	0.1331	0.8244	130777	0.0566	0.094	0.5469	130777	-0.035	0.0919	0.7032	130777	0.0074	0.0238	0.7555	50786
2	72	217652591	rs10932679	LOC101928278	a	t	0.9132	-0.0702	0.0868	0.4185	130777	-0.0119	0.1359	0.93	130777	-0.0514	0.096	0.5926	130777	0.0534	0.0938	0.5689	130777	-0.0041	0.0238	0.8635	50786
2	73	218668732	rs1063281	TNS1	t	c	0.5342	0.0062	0.0477	0.8971	130777	0.071	0.0748	0.3424	130777	0.0267	0.0528	0.6136	130777	0.0652	0.0516	0.207	130777	-0.0026	0.0129	0.8408	50786
2	74	227100698	rs2972146	LOC646736–LOC105373915	t	g	0.9147	0.1031	0.0856	0.2285	130777	0.3037	0.1341	0.02352	130777	0.1727	0.0948	0.06838	130777	0.201	0.0926	0.03004	130777	-0.0069	0.0239	0.7734	50786
2	74	227192443	rs7590201	LOC646736–LOC105373915	t	g	0.8744	0.0306	0.073	0.675	130777	0.1137	0.1144	0.3205	130777	0.0592	0.0808	0.4637	130777	0.0901	0.079	0.2541	130777	-0.0101	0.0199	0.6095	50786
2	75	238223955	rs11677932	COL6A3	a	g	0.4579	-0.0055	0.0478	0.9081	130777	-0.066	0.0749	0.3781	130777	-0.0251	0.0529	0.635	130777	-0.0629	0.0517	0.2239	130777	-0.0173	0.0129	0.1815	50786
2	76	240208154	rs2048765	HDAC4	a	g	0.6489	-0.2482	0.0499	6.587e-07	130777	-0.3691	0.0782	2.354e-06	130777	-0.2895	0.0552	1.588e-07	130777	-0.1165	0.054	0.03092	130777	-0.0482	0.0139	0.000525	50786
3	77	1152436	rs142892876	CNTN6
3	78	8496371	rs74621754	LMCD1-AS1
3	79	11290122	rs347591	HRH1–ATG7	t	g	0.741	0.0397	0.0545	0.4667	130777	0.0188	0.0854	0.8263	130777	0.0333	0.0603	0.5807	130777	-0.0218	0.059	0.7113	130777	0.0208	0.0149	0.1629	50786
3	80	13823342	rs6793656	WNT7A	a	g	0.9433	0.0106	0.1036	0.9184	130777	-0.245	0.1622	0.1311	130777	-0.0723	0.1146	0.5279	130777	-0.2742	0.1121	0.01448	130777	-0.0047	0.0288	0.8699	50786
3	81	14895105	rs4684242	FGD5	c	g	0.3541	0.3241	0.0499	8.404e-11	130777	0.5196	0.0782	3.034e-11	130777	0.39	0.0552	1.663e-12	130777	0.195	0.054	0.0003051	130777	0.0935	0.0139	1.762e-11	50786
3	81	14954411	rs12630213	FGD5	t	c	0.505	-0.2383	0.0538	9.252e-06	130777	-0.3911	0.0843	3.449e-06	130777	-0.29	0.0595	1.108e-06	130777	-0.1571	0.0581	0.006896	130777	-0.0767	0.0148	2.295e-07	50786
3	81	14958126	rs11128722	FGD5	a	g	0.1722	-0.0912	0.0845	0.2804	130777	-0.3098	0.1326	0.01949	130777	-0.1636	0.0936	0.08062	130777	-0.2229	0.0913	0.01462	130777	-0.0375	0.0234	0.109	50786
3	82	27457208	rs11716531	SLC4A7	a	g	0.0622	0.162	0.0995	0.1034	130777	0.2291	0.1558	0.1414	130777	0.1846	0.11	0.09337	130777	0.0606	0.1075	0.5729	130777	0.0534	0.0278	0.05489	50786
3	82	27537909	rs13082711	SLC4A7	t	c	0.9471	-0.1794	0.1088	0.0991	130777	-0.2268	0.1704	0.1833	130777	-0.1947	0.1204	0.1059	130777	-0.0409	0.1177	0.728	130777	-0.0601	0.0307	0.05017	50786
3	82	27548900	rs820430	UBA52P4–LOC105377005	a	g	0.3614	0.1886	0.0498	0.000152	130777	0.488	0.078	3.976e-10	130777	0.2894	0.0551	1.501e-07	130777	0.2918	0.0539	6.019e-08	130777	0.0702	0.0139	4.409e-07	50786
3	82	27592860	rs4462906	LOC105377005	t	g	0.7078	-0.2126	0.0617	0.0005739	130777	-0.6255	0.0968	1.054e-10	130777	-0.3519	0.0684	2.681e-07	130777	-0.4045	0.0667	1.344e-09	130777	-0.0881	0.0167	1.381e-07	50786
3	83	41765955	rs7651190	ULK4	a	g	0.8875	-0.184	0.0752	0.01435	130777	0.1808	0.1178	0.1248	130777	-0.0623	0.0832	0.4537	130777	0.3645	0.0813	7.34e-06	130777	0.0379	0.0208	0.06861	50786
3	83	41877414	rs3774372	ULK4	t	c	0.8847	-0.1765	0.0745	0.0178	130777	0.1997	0.1167	0.08717	130777	-0.0511	0.0824	0.5355	130777	0.3764	0.0806	2.983e-06	130777	0.0378	0.0208	0.06986	50786
3	83	41912651	rs9815354	ULK4	a	g	0.1199	0.1776	0.0756	0.01877	130777	-0.2029	0.1184	0.08654	130777	0.0507	0.0836	0.5441	130777	-0.3808	0.0817	3.16e-06	130777	-0.0397	0.0208	0.05653	50786
3	83	41987920	rs1717027	ULK4	t	c	0.1152	0.1785	0.075	0.01721	130777	-0.2106	0.1175	0.07306	130777	0.0483	0.083	0.5601	130777	-0.3884	0.0811	1.661e-06	130777	-0.0398	0.0208	0.05585	50786
3	83	41990122	rs7372217	ULK4	a	g	0.8849	-0.1785	0.0749	0.01722	130777	0.2106	0.1174	0.07277	130777	-0.0483	0.0829	0.5604	130777	0.3883	0.0811	1.667e-06	130777	0.0398	0.0208	0.05594	50786
3	84	47927484	rs319690	MAP4	t	c	0.7609	0.0998	0.0575	0.08268	130777	0.1164	0.0901	0.1965	130777	0.1049	0.0636	0.09933	130777	0.0192	0.0622	0.7574	130777	0.0058	0.0159	0.7157	50786
3	84	48197614	rs6797587	CDC25A	a	g	0.3036	0.0021	0.0522	0.9682	130777	-0.0067	0.0818	0.9349	130777	-0.0017	0.0578	0.9771	130777	-0.0059	0.0565	0.9167	130777	0.0091	0.0149	0.5433	50786
3	85	48731450	rs76398786	IP6K2
3	86	49770032	rs3749237	IP6K1	a	g	0.2385	0.0056	0.0559	0.9202	130777	0.0112	0.0876	0.898	130777	0.0076	0.0619	0.902	130777	0.0033	0.0605	0.9568	130777	0.0113	0.0159	0.4774	50786
3	86	49913705	rs36022378	CAMKV–ACTBP13	t	c	0.8544	-0.0282	0.0678	0.6772	130777	-0.1104	0.1061	0.2984	130777	-0.0559	0.075	0.456	130777	-0.0853	0.0733	0.2447	130777	-0.0204	0.0189	0.2786	50786
3	87	50474284	rs2236973	CACNA2D2	t	c	0.5326	-0.185	0.0483	0.0001289	130777	-0.1779	0.0757	0.01883	130777	-0.1827	0.0535	0.0006352	130777	0.0103	0.0523	0.8439	130777	-0.0331	0.0139	0.01708	50786
3	87	50476378	rs743757	CACNA2D2	c	g	0.4702	0.1849	0.0479	0.0001115	130777	0.1798	0.075	0.01648	130777	0.1833	0.053	0.0005368	130777	-0.0082	0.0518	0.8735	130777	0.0338	0.0129	0.008966	50786
3	88	52729780	rs528266117	GLT8D1
3	89	53565628	rs3774427	CACNA1D	c	g	0.8785	-0.5492	0.0733	6.978e-14	130777	-0.8795	0.1149	1.9e-14	130777	-0.6616	0.0812	3.569e-16	130777	-0.3328	0.0793	2.7e-05	130777	-0.1478	0.0199	1.048e-13	50786
3	89	53590465	rs9814480	CACNA1D	t	c	0.1239	0.5243	0.0728	5.922e-13	130777	0.8742	0.114	1.731e-14	130777	0.6426	0.0806	1.491e-15	130777	0.3522	0.0787	7.674e-06	130777	0.1465	0.0199	1.666e-13	50786
3	89	53635595	rs9810888	CACNA1D	t	g	0.6074	-0.271	0.0497	4.821e-08	130777	-0.4101	0.0778	1.364e-07	130777	-0.3176	0.055	7.53e-09	130777	-0.1383	0.0537	0.01001	130777	-0.0511	0.0139	0.0002328	50786
3	90	56701328	rs9845655	FAM208A	t	c	0.5345	-0.0187	0.0487	0.7003	130777	0.0286	0.0762	0.7073	130777	-0.004	0.0539	0.9412	130777	0.0523	0.0526	0.3208	130777	0.0083	0.0139	0.5474	50786
3	90	56726646	rs9827472	FAM208A	t	c	0.5506	-0.0025	0.0504	0.9599	130777	0.0072	0.0789	0.9271	130777	0.0022	0.0557	0.9686	130777	0.0007	0.0545	0.9903	130777	-0.0078	0.0139	0.5745	50786
3	91	57743246	rs1053711	SLMAP	a	g	0.0223	0.0315	0.1623	0.846	130777	0.0401	0.2541	0.8747	130777	0.0367	0.1795	0.838	130777	0.0152	0.1756	0.9308	130777	-0.0119	0.0451	0.7917	50503
3	92	64705365	rs6795735	ADAMTS9	t	c	0.8344	0.0563	0.0646	0.3829	130777	0.1907	0.1012	0.05947	130777	0.1023	0.0715	0.1523	130777	0.1326	0.0698	0.05758	130777	0	0.0179	0.9988	50786
3	92	64710253	rs918466	ADAMTS9	a	g	0.6174	-0.0501	0.049	0.3068	130777	0.036	0.0768	0.6396	130777	-0.0215	0.0543	0.6926	130777	0.0841	0.053	0.1127	130777	-0.0131	0.0139	0.3455	50786
3	93	66437086	rs17831815	LRIG1	t	c	0.2708	0.0046	0.0536	0.9321	130777	-0.0118	0.084	0.8878	130777	0.0005	0.0593	0.9936	130777	-0.0148	0.058	0.798	130777	-0.0122	0.0149	0.412	50786
3	94	70972466	rs12636552	FOXP1	a	g	0.6076	0.1083	0.0495	0.02869	130777	0.1154	0.0776	0.1368	130777	0.1118	0.0548	0.04138	130777	0.0089	0.0536	0.8678	130777	0.0185	0.0139	0.1834	50786
3	95	84986088	rs6803322	LOC105377193
3	96	88738041	rs76217164	CSNKA2IP–EPHA3
3	97	122110149	rs9882772	FAM162A	t	c	0.3677	0.0122	0.0505	0.8089	130777	-0.0203	0.0791	0.797	130777	0.0008	0.0559	0.9887	130777	-0.0304	0.0546	0.5774	130777	-0.0174	0.0139	0.2123	50786
3	97	122117663	rs9834975	FAM162A	a	t	0.3521	0.0136	0.0501	0.7856	130777	-0.0245	0.0785	0.7547	130777	0.0001	0.0555	0.998	130777	-0.0357	0.0542	0.5108	130777	-0.0167	0.0139	0.2294	50786
3	98	124551967	rs4141663	ITGB5	t	c	0.6739	-0.1633	0.0508	0.001296	130777	-0.2273	0.0795	0.00427	130777	-0.1848	0.0562	0.001007	130777	-0.0585	0.0549	0.2863	130777	-0.0289	0.0139	0.03758	50786
3	99	128201889	rs62270945	GATA2
3	100	133886705	rs75305034	RYK
3	100	134000025	rs9859176	RYK	t	c	0.1786	-0.0128	0.0647	0.8435	130777	-0.0683	0.1015	0.5007	130777	-0.0311	0.0717	0.6638	130777	-0.0575	0.07	0.4117	130777	0.0016	0.0179	0.9279	50786
3	101	138111751	rs9864898	MRAS	t	c	0.0895	0.2799	0.0854	0.001049	130777	0.1368	0.1337	0.3063	130777	0.2297	0.0945	0.01507	130777	-0.1388	0.0924	0.1329	130777	0.0363	0.0238	0.1275	50786
3	101	138119952	rs2306374	MRAS	t	c	0.9106	-0.2781	0.0853	0.00111	130777	-0.1358	0.1335	0.3091	130777	-0.2283	0.0943	0.01551	130777	0.1383	0.0922	0.1337	130777	-0.0361	0.0238	0.1299	50786
3	102	141134818	rs16851397	ZBTB38
3	102	141627860	rs6782694	ATP1B3	a	c	0.0427	0.2266	0.1228	0.06503	130777	0.1974	0.1925	0.3053	130777	0.2179	0.136	0.1092	130777	-0.0329	0.1329	0.8045	130777	0.035	0.0338	0.3008	50786
3	103	142617353	rs11708647	PCOLCE2	a	g	0.0951	-0.0146	0.0814	0.8581	130777	-0.0215	0.1275	0.866	130777	-0.0175	0.0901	0.8458	130777	-0.0014	0.088	0.9875	130777	0.0069	0.0228	0.763	50786
3	104	150097635	rs9844972	LOC107986143
3	105	154615819	rs113161639	LOC105374171
3	105	154707967	rs143112823	LOC105374171–MME
3	106	160370160	rs2178452	ARL14	a	g	0.3088	0.0046	0.0519	0.9292	130777	-0.0598	0.0813	0.4621	130777	-0.0172	0.0575	0.7642	130777	-0.0627	0.0562	0.2639	130777	-0.0106	0.0149	0.475	50786
3	107	163737250	rs16833934	MIR1263	a	g	0.8081	0.0093	0.0662	0.8877	130777	0.1468	0.1037	0.1567	130777	0.0547	0.0733	0.4555	130777	0.1364	0.0716	0.05671	130777	0.0334	0.0179	0.06174	50786
3	108	169100886	rs419076	MECOM	t	c	0.1387	0.1005	0.0696	0.1487	130777	0.1821	0.1091	0.09501	130777	0.128	0.077	0.09662	130777	0.0731	0.0753	0.3314	130777	0.0209	0.0189	0.269	50786
3	109	185307363	rs4686683	SENP2	t	g	0.4157	-0.0312	0.0515	0.5449	130777	-0.0101	0.0806	0.9005	130777	-0.0238	0.057	0.6763	130777	0.0237	0.0557	0.6703	130777	-0.0098	0.0139	0.4803	50786
3	109	185317674	rs12374077	SENP2	c	g	0.3866	0.0646	0.0492	0.1885	130777	0.0466	0.077	0.5447	130777	0.0587	0.0544	0.2805	130777	-0.0196	0.0532	0.7118	130777	0.0246	0.0139	0.07678	50786
3	110	193362377	rs528908640	OPA1
4	111	3451109	rs2498323	HGFAC	a	g	0.0196	0.2438	0.1722	0.1569	130777	0.3667	0.2699	0.1742	130777	0.2779	0.1906	0.1449	130777	0.1156	0.1861	0.5346	130777	0.0858	0.0474	0.07024	50786
4	112	38387395	rs2291435	TBC1D1–FLJ13197	t	c	0.4115	-0.1018	0.0486	0.03602	130777	-0.1315	0.0761	0.08389	130777	-0.1129	0.0537	0.03564	130777	-0.0244	0.0525	0.6428	130777	-0.0314	0.0139	0.02361	50786
4	112	38402183	rs13104866	LINC02513–LINC01258	a	g	0.8305	-0.1186	0.0635	0.06202	130777	-0.169	0.0995	0.08961	130777	-0.1367	0.0703	0.0519	130777	-0.0509	0.0687	0.4587	130777	-0.0368	0.0178	0.03875	50786
4	113	40428091	rs35529250	RBM47
4	114	47378386	rs538839447	GABRB1
4	115	48301691	rs17471509	LOC105374445	a	g	0.561	-0.0446	0.0486	0.3587	130777	-0.0187	0.0761	0.8059	130777	-0.0342	0.0538	0.525	130777	0.0243	0.0525	0.6435	130777	-0.0008	0.0139	0.954	50786
4	116	48934298	rs12504699	OCIAD2	a	g	0.6088	-0.0864	0.0492	0.07953	130777	-0.0975	0.0772	0.2061	130777	-0.0894	0.0545	0.1008	130777	-0.0053	0.0533	0.9207	130777	-0.0147	0.0139	0.2907	50786
4	117	54796220	rs11725926	CHIC2	t	c	0.823	-0.1458	0.0626	0.01978	130777	0.3644	0.098	0.0002014	130777	0.0256	0.0692	0.7113	130777	0.5022	0.0677	1.181e-13	130777	0.0499	0.0169	0.003177	50786
4	117	54799245	rs871606	CHIC2	t	c	0.823	-0.1512	0.0626	0.01576	130777	0.3434	0.0981	0.0004656	130777	0.015	0.0693	0.8283	130777	0.487	0.0678	6.616e-13	130777	0.0466	0.0169	0.005881	50786
4	118	77365891	rs55940751	SHROOM3	t	c	0.0888	-0.0022	0.0837	0.9786	130777	0.0096	0.131	0.9414	130777	0.0025	0.0926	0.9785	130777	0.0201	0.0905	0.8241	130777	-0.0105	0.0229	0.6463	50786
4	119	81157703	rs1902859	PRDM8–FGF5	t	c	0.6674	-0.4309	0.0539	1.332e-15	130777	-0.7671	0.0845	1.112e-19	130777	-0.5438	0.0597	8.204e-20	130777	-0.335	0.0583	9.22e-09	130777	-0.112	0.0148	4.347e-14	50786
4	119	81158545	rs13149993	PRDM8–FGF5	a	g	0.3296	0.4191	0.0508	1.571e-16	130777	0.7331	0.0796	3.157e-20	130777	0.5243	0.0562	1.072e-20	130777	0.314	0.0549	1.1e-08	130777	0.1098	0.0139	2.859e-15	50786
4	119	81164723	rs1458038	PRDM8–FGF5	t	c	0.3374	0.4836	0.0504	8.908e-22	130777	0.8387	0.079	2.518e-26	130777	0.6017	0.0558	4.212e-27	130777	0.3576	0.0546	5.552e-11	130777	0.1288	0.0139	1.901e-20	50786
4	119	81169912	rs11099098	PRDM8–FGF5	t	g	0.3389	0.4929	0.0507	2.525e-22	130777	0.857	0.0795	4.096e-27	130777	0.614	0.0561	7.518e-28	130777	0.367	0.0549	2.247e-11	130777	0.132	0.0139	2.352e-21	50786
4	119	81181072	rs10857147	PRDM8–FGF5	a	t	0.6987	-0.5962	0.0561	2.394e-26	130777	-1.0317	0.0879	8.793e-32	130777	-0.7414	0.0621	7.802e-33	130777	-0.4391	0.0607	4.713e-13	130777	-0.1584	0.0159	1.658e-23	50786
4	119	81184341	rs16998073	PRDM8–FGF5	a	t	0.6993	-0.5767	0.0533	3.011e-27	130777	-0.9792	0.0835	9.856e-32	130777	-0.711	0.059	2.011e-33	130777	-0.4057	0.0577	2.031e-12	130777	-0.1517	0.0149	2.46e-24	50786
4	119	81205033	rs17004869	FGF5	a	t	0.8721	-0.631	0.0877	6.361e-13	130777	-0.9834	0.1375	8.479e-13	130777	-0.7476	0.0971	1.393e-14	130777	-0.3554	0.0948	0.0001791	130777	-0.1695	0.0247	6.808e-12	50786
4	120	86715670	rs2014912	ARHGAP24	t	c	0.2217	0.1407	0.0575	0.01431	130777	0.3726	0.09	3.493e-05	130777	0.2182	0.0636	0.000602	130777	0.2312	0.0622	0.0002001	130777	0.0489	0.0159	0.002103	50786
4	121	89752276	rs57400569	FAM13A	a	g	0.5921	0.0243	0.0487	0.6182	130777	-0.0391	0.0763	0.608	130777	0.0036	0.0539	0.9462	130777	-0.0638	0.0527	0.2255	130777	0.0045	0.0139	0.7443	50786
4	122	103188709	rs13107325	SLC39A8
4	123	106911742	rs13112725	NPNT	c	g	0.6421	0.1723	0.0538	0.001357	130777	0.4405	0.0843	1.714e-07	130777	0.262	0.0595	1.073e-05	130777	0.2731	0.0582	2.65e-06	130777	0.0707	0.0149	1.958e-06	50786
4	124	109025379	rs7665304	LEF1	a	c	0.681	0.0512	0.055	0.3527	130777	0.0113	0.0863	0.8957	130777	0.0381	0.0609	0.532	130777	-0.0427	0.0595	0.473	130777	0.0231	0.0149	0.1214	50786
4	125	111381638	rs6825911	ENPEP	t	c	0.4718	-0.2114	0.0494	1.893e-05	130777	-0.3608	0.0775	3.195e-06	130777	-0.26	0.0547	2.008e-06	130777	-0.1553	0.0535	0.003688	130777	-0.0633	0.0139	5.184e-06	50786
4	125	111431444	rs33966350	ENPEP
4	126	120509279	rs66887589	PDE5A	t	c	0.4733	-0.055	0.0482	0.2531	130777	-0.0135	0.0754	0.8577	130777	-0.0403	0.0533	0.45	130777	0.0351	0.0521	0.5	130777	-0.0057	0.0129	0.6598	50786
4	127	144187380	rs893929	USP38–GAB1	a	g	0.775	-0.0133	0.0622	0.8302	130777	-0.1336	0.0976	0.1709	130777	-0.0519	0.0689	0.4512	130777	-0.1208	0.0673	0.07274	130777	-0.0291	0.0177	0.1004	50786
4	128	145271954	rs4292285	LOC105377462	a	t	0.4814	0.013	0.0477	0.7847	130777	0.0166	0.0747	0.824	130777	0.0139	0.0528	0.7925	130777	0.0057	0.0516	0.9118	130777	-0.0005	0.0129	0.9671	50786
4	129	146814640	rs7666150	ZNF827	t	c	0.1878	0.0003	0.0636	0.996	130777	0.0628	0.0997	0.5289	130777	0.0222	0.0704	0.753	130777	0.0684	0.0688	0.3202	130777	0.0372	0.0179	0.03759	50786
4	130	148393664	rs1878406	PRMT5P1–EDNRA	t	c	0.3107	-0.0634	0.0517	0.2203	130329	0.0952	0.081	0.2397	130329	-0.0103	0.0572	0.8565	130329	0.1596	0.0559	0.004312	130329	0.0087	0.014	0.532	50613
4	130	148427503	rs78049276	EDNRA	a	c	0.734	0.0645	0.055	0.241	130777	-0.0976	0.0862	0.2572	130777	0.0106	0.0609	0.8621	130777	-0.1622	0.0595	0.006412	130777	-0.0157	0.0149	0.2919	50786
4	131	156406055	rs146853253	GUCY1A3
4	131	156619204	rs13143871	GUCY1A3	t	c	0.7614	0.1752	0.056	0.001767	130777	0.2801	0.0878	0.001416	130777	0.2086	0.062	0.0007662	130777	0.1105	0.0606	0.06814	130777	0.0701	0.0159	1.031e-05	50786
4	131	156645513	rs13139571	GUCY1A3–GUCY1B3	a	c	0.2447	-0.2097	0.0555	0.0001559	130777	-0.2576	0.0869	0.003028	130777	-0.2247	0.0614	0.0002509	130777	-0.0501	0.06	0.4039	130777	-0.0719	0.0159	5.893e-06	50786
4	132	159150358	rs184145372	TMEM144
4	133	169688000	rs869396	PALLD	a	c	0.5879	-0.0223	0.0487	0.6462	130777	-0.1934	0.0762	0.01118	130777	-0.0788	0.0539	0.1434	130777	-0.1777	0.0527	0.0007386	130777	-0.0388	0.0139	0.00533	50786
4	133	169717148	rs1566497	PALLD	a	c	0.06	0.1334	0.1012	0.1871	130777	0.2981	0.1585	0.05995	130777	0.188	0.1119	0.093	130777	0.1716	0.1094	0.1167	130777	0.0218	0.0278	0.4321	50786
4	134	174584663	rs17059668	chr4mb174	c	g	0.4583	0.0617	0.0495	0.2129	130777	-0.0018	0.0775	0.981	130777	0.0403	0.0548	0.4618	130777	-0.0637	0.0535	0.2343	130777	-0.0044	0.0139	0.7542	50786
5	135	10860486	rs185695143	CTD-2154B17.1–CTNND2
5	136	12780703	rs114053299	LOC105374657
5	137	15312553	rs303343	LINC02149	t	c	0.2351	-0.0384	0.0561	0.4942	130777	0.0031	0.0879	0.9716	130777	-0.0239	0.0621	0.7003	130777	0.0463	0.0607	0.4456	130777	-0.0016	0.0159	0.9184	50786
5	138	32714270	rs1421811	NPR3–C5orf23	c	g	0.8747	-0.0422	0.073	0.5629	130777	-0.0886	0.1144	0.4384	130777	-0.0581	0.0808	0.4721	130777	-0.0572	0.079	0.4689	130777	0.0135	0.0199	0.4985	50786
5	138	32804528	rs1173766	NPR3–C5orf23	t	c	0.4238	-0.2246	0.0485	3.643e-06	130777	-0.4131	0.076	5.431e-08	130777	-0.2873	0.0537	8.666e-08	130777	-0.1923	0.0525	0.0002476	130777	-0.049	0.0139	0.0004137	50786
5	138	32815028	rs1173771	NPR3–C5orf23	a	g	0.4222	-0.2294	0.0485	2.215e-06	130777	-0.4162	0.0759	4.187e-08	130777	-0.2916	0.0536	5.388e-08	130777	-0.1914	0.0524	0.0002615	130777	-0.0492	0.0139	0.0003942	50786
5	138	32829929	rs1177765	NPR3–C5orf23	t	c	0.4053	-0.2438	0.0494	8.161e-07	130777	-0.4474	0.0774	7.561e-09	130777	-0.3116	0.0547	1.213e-08	130777	-0.2071	0.0535	0.0001076	130777	-0.0562	0.0139	5.258e-05	50786
5	139	50935900	rs168643	ISL1–LOC105378959	t	c	0.5539	0.0905	0.0482	0.06026	130777	0.1403	0.0755	0.0629	130777	0.1065	0.0533	0.04571	130777	0.0485	0.0521	0.3523	130777	0.021	0.0129	0.1038	50786
5	140	53283630	rs1694068	ARL15	a	t	0.7883	0.0136	0.0597	0.8194	130777	0.0721	0.0935	0.4404	130777	0.0336	0.066	0.6107	130777	0.0543	0.0646	0.4006	130777	0.0021	0.0169	0.901	50786
5	141	56589542	rs111304266	GPBP1
5	142	71654855	rs7714219	PTCD2	c	g	0.4015	0.0186	0.0499	0.7087	130777	-0.0272	0.0781	0.728	130777	0.0025	0.0552	0.9642	130777	-0.045	0.0539	0.4045	130777	0.0043	0.0139	0.7564	50786
5	143	75038431	rs10078021	POC5	t	g	0.5576	-0.0999	0.0534	0.06138	130777	-0.0784	0.0837	0.3488	130777	-0.0936	0.0591	0.1135	130777	0.0223	0.0577	0.699	130777	-0.0184	0.0149	0.2156	50786
5	143	75038718	rs258494	POC5	c	g	0.4781	0.089	0.0541	0.09985	130777	0.1103	0.0847	0.1931	130777	0.0975	0.0599	0.1035	130777	0.0193	0.0585	0.7417	130777	0.0211	0.0149	0.1556	50786
5	143	77837789	rs10057188	LHFPL2	a	g	0.0988	0.0663	0.0799	0.4066	130777	-0.1368	0.1252	0.2745	130777	-0.0019	0.0884	0.9826	130777	-0.2001	0.0864	0.0206	130777	0.0236	0.0219	0.2806	50786
5	144	87430302	rs17286052	TMEM161B
5	144	87514515	rs10059921	TMEM161B
5	145	91900785	rs17082391	LOC105379082	c	g	0.9625	0.2826	0.1264	0.0254	130777	0.5085	0.1981	0.01026	130777	0.3619	0.1399	0.009699	130777	0.2218	0.1369	0.1052	130777	0.073	0.0358	0.04123	50786
5	146	108102727	rs62361303	FER	t	c	0.0534	-0.1185	0.1062	0.2641	130777	0.0142	0.1663	0.9319	130777	-0.0782	0.1175	0.5058	130777	0.1482	0.1148	0.1966	130777	0.01	0.0298	0.7384	50786
5	147	114375552	rs4475250	TRIM36	a	g	0.5829	-0.219	0.0484	6.145e-06	130777	-0.3188	0.0759	2.661e-05	130777	-0.2523	0.0536	2.518e-06	130777	-0.1028	0.0524	0.04973	130777	-0.0474	0.0139	0.0006382	50786
5	147	114390121	rs10077885	TRIM36	a	c	0.5842	-0.2158	0.0496	1.341e-05	125788	-0.3145	0.0774	4.87e-05	125788	-0.2487	0.0547	5.486e-06	125788	-0.0987	0.0537	0.06614	125788	-0.05	0.0143	0.0004675	47847
5	148	121287061	rs2914609	SRFBP1	t	c	0.1622	0.1792	0.0651	0.005925	130777	0.3153	0.102	0.001994	130777	0.2274	0.072	0.001594	130777	0.1292	0.0704	0.0666	130777	0.0476	0.0179	0.00784	50786
5	149	122435627	rs1008058	RDM6	a	g	0.452	-0.1212	0.0569	0.03313	130777	-0.0638	0.0892	0.4743	130777	-0.1038	0.063	0.09933	130777	0.0585	0.0615	0.3419	130777	-0.0028	0.0158	0.8586	50786
5	149	122476457	rs13359291	RDM6	a	g	0.6093	-0.0133	0.0489	0.786	130777	0.1305	0.0766	0.08825	130777	0.0333	0.0541	0.538	130777	0.1487	0.0529	0.004925	130777	0.0385	0.0139	0.005571	50786
5	149	122546510	rs337100	RDM6–SUMO1P5	a	g	0.0589	-0.1789	0.101	0.07654	130777	-0.0845	0.1583	0.5934	130777	-0.1466	0.1118	0.1898	130777	0.08	0.1093	0.4639	130777	-0.0554	0.0278	0.04625	50786
5	150	122855416	rs4530754	CSNK1G3	a	g	0.3179	-0.0632	0.0514	0.2192	130777	-0.2722	0.0806	0.0007293	130777	-0.1346	0.0569	0.018	130777	-0.2121	0.0556	0.0001367	130777	-0.0217	0.0139	0.1183	50786
5	150	123136656	rs6891344	CSNK1G3	a	g	0.7943	-0.0882	0.0591	0.1354	130777	-0.0635	0.0925	0.4927	130777	-0.0808	0.0654	0.2164	130777	0.0265	0.0639	0.6785	130777	0.0075	0.0159	0.6364	50786
5	151	127868199	rs6595838	FBN2	a	g	0.2574	0.1672	0.0554	0.002556	130777	0.3318	0.0869	0.0001333	130777	0.2223	0.0614	0.0002913	130777	0.1738	0.06	0.003747	130777	0.0581	0.0149	9.615e-05	50786
5	152	131770805	rs2188962	C5orf56
5	152	131784393	rs12521868	C5orf56
5	152	131815004	rs7734334	C5orf56	a	c	0.3356	0.0853	0.0505	0.09135	130777	-0.0075	0.0792	0.9248	130777	0.0546	0.0559	0.3287	130777	-0.0928	0.0546	0.08942	130777	0.0248	0.0139	0.07495	50786
5	153	142533657	rs114534	ARHGAP26	a	g	0.6896	-0.0525	0.0516	0.3088	130777	-0.1925	0.0808	0.01722	130777	-0.1005	0.0571	0.0782	130777	-0.1357	0.0558	0.01505	130777	-0.0134	0.0139	0.3374	50786
5	154	148391140	rs9687065	SH3TC2	a	g	0.7562	0.2338	0.0554	2.418e-05	130777	0.2827	0.0868	0.00112	130777	0.2486	0.0613	4.984e-05	130777	0.0528	0.0599	0.3784	130777	0.0548	0.0149	0.0002396	50786
5	155	157804457	rs9313772	LINC02227	t	c	0.1122	-0.0961	0.0767	0.21	130777	-0.1178	0.1202	0.3268	130777	-0.1021	0.0849	0.2289	130777	-0.0283	0.083	0.7333	130777	-0.0198	0.0209	0.343	50786
5	155	157845025	rs62386479	LOC101927697–EBF1
5	155	157845402	rs11953630	EBF1	t	c	0.0679	-0.0186	0.0986	0.8504	125788	0.007	0.154	0.9635	125788	-0.01	0.1089	0.9265	125788	0.0256	0.1068	0.8103	125788	-0.012	0.0276	0.6633	47847
5	155	158220193	rs31864	EBF1	a	g	0.3414	0.1607	0.0504	0.001425	130777	0.3286	0.079	3.164e-05	130777	0.218	0.0558	9.289e-05	130777	0.1611	0.0545	0.003137	130777	0.0651	0.0139	2.789e-06	50786
5	155	158448401	rs888987	EBF1	c	g	0.2956	0.1482	0.0568	0.009033	130777	0.2584	0.0889	0.003661	130777	0.1873	0.0628	0.002864	130777	0.1048	0.0614	0.088	130777	0.0596	0.0159	0.0001738	50786
5	156	159404471	rs148871069	ADRA1B
5	157	173377636	rs72812846	CPEB4	a	t	0.1083	-0.309	0.0802	0.0001158	130777	-0.3119	0.1256	0.01301	130777	-0.3122	0.0887	0.0004315	130777	0.0078	0.0867	0.9287	130777	-0.0912	0.0229	6.738e-05	50786
5	158	174238893	rs79581935	LOC105377742	a	t	0.9518	0.4076	0.112	0.0002726	130777	0.7386	0.1753	2.518e-05	130777	0.5247	0.1238	2.268e-05	130777	0.3092	0.1211	0.01065	130777	0.0692	0.0308	0.02478	50786
6	159	7728212	rs1923409	BMP6	a	g	0.3832	-0.0308	0.0504	0.5405	130777	-0.0181	0.0789	0.8182	130777	-0.0257	0.0557	0.6451	130777	0.0169	0.0545	0.7563	130777	-0.0285	0.0139	0.04066	50786
6	160	12903957	rs9349379	PHACTR1	a	g	0.3417	0.0509	0.0502	0.3104	130777	0.1103	0.0786	0.1608	130777	0.0709	0.0555	0.202	130777	0.0611	0.0543	0.2606	130777	-0.0068	0.0139	0.6259	50786
6	161	22130601	rs6911827	CASC15	t	c	0.736	0.09	0.054	0.09561	130777	0.0679	0.0846	0.4223	130777	0.0828	0.0598	0.1658	130777	-0.0145	0.0584	0.8039	130777	0.0318	0.0149	0.03291	50786
6	161	22136262	rs4712656	CASC15	c	g	0.6693	0.1051	0.0511	0.03956	130777	0.1133	0.08	0.1565	130777	0.1074	0.0565	0.05734	130777	0.0151	0.0552	0.784	130777	0.0336	0.0139	0.01589	50786
6	162	26091179	rs1799945	HFE	c	g	0.9703	-0.4756	0.1412	0.0007592	130777	-0.7907	0.2213	0.0003539	130777	-0.5854	0.1564	0.0001813	130777	-0.3102	0.1528	0.04232	130777	-0.118	0.0397	0.002959	50786
6	162	26093141	rs1800562	HFE
6	162	26107463	rs198846	HIST1H1T	a	g	0.0451	0.2885	0.1151	0.01222	130777	0.4472	0.1803	0.01313	130777	0.3435	0.1274	0.007018	130777	0.1569	0.1245	0.2078	130777	0.0597	0.0318	0.06048	50786
6	163	27854760	rs169287	LOC107986585	a	c	0.0941	-0.0344	0.0817	0.6737	130777	0.091	0.128	0.477	130777	0.0075	0.0904	0.9341	130777	0.1211	0.0883	0.1703	130777	-0.0083	0.0229	0.7168	50786
6	164	29548089	rs926552	SNORD32B
6	165	31606392	rs151168737	BAG6	a	g	0.5736	-0.1104	0.0497	0.02614	130777	-0.0772	0.0778	0.3211	130777	-0.0995	0.055	0.07033	130777	0.0369	0.0537	0.4919	130777	-0.0087	0.0158	0.5807	50786
6	165	31616366	rs805303	BAT2–BAT5
6	165	31708147	rs409558	MSH5–SAPCD1	t	c	0.6658	-0.1666	0.0506	0.001001	130777	-0.1166	0.0793	0.1414	130777	-0.149	0.056	0.007819	130777	0.0464	0.0547	0.3966	130777	-0.032	0.0158	0.04277	50786
6	165	32044851	rs2021783	TNXB	t	c	0.1507	-0.1255	0.0668	0.06037	130777	-0.0151	0.1047	0.8851	130777	-0.0891	0.074	0.2286	130777	0.1095	0.0723	0.1299	130777	-0.0189	0.0189	0.3161	50786
6	165	32050067	rs185819	TNXB	t	c	0.3319	0.0076	0.0504	0.8808	130777	-0.1003	0.0789	0.2038	130777	-0.029	0.0557	0.6026	130777	-0.1024	0.0545	0.06012	130777	0.0025	0.0158	0.8748	50786
6	166	32628428	rs2854275	HLA-DQB1
6	167	33517362	rs210156	SYNGAP1–BAK1	a	g	0.5112	-0.0179	0.0482	0.7104	130777	-0.0844	0.0755	0.2638	130777	-0.0402	0.0533	0.4513	130777	-0.0682	0.0521	0.1908	130777	-0.0172	0.0139	0.2154	50786
6	168	39124448	rs1544935	SAYSD1–KCNK5	t	g	0.8299	0.1932	0.0633	0.002259	130777	0.179	0.0991	0.07085	130777	0.1875	0.07	0.007403	130777	-0.0066	0.0684	0.9233	130777	0.0296	0.0179	0.098	50786
6	169	42673015	rs649472	PRPH2	t	c	0.617	0.0827	0.0493	0.09378	130777	0.1256	0.0773	0.104	130777	0.0968	0.0546	0.07625	130777	0.0452	0.0534	0.3973	130777	0.0115	0.0139	0.4068	50786
6	170	43262704	rs16896398	SLC22A7	a	t	0.654	-0.2626	0.0513	3.117e-07	130777	-0.5167	0.0804	1.305e-10	130777	-0.3467	0.0568	1.026e-09	130777	-0.2574	0.0555	3.542e-06	130777	-0.0742	0.0139	9.707e-08	50786
6	170	43270151	rs2270860	SLC22A7	t	c	0.3456	0.252	0.05	4.79e-07	130777	0.5027	0.0784	1.437e-10	130777	0.3351	0.0554	1.439e-09	130777	0.2543	0.0541	2.634e-06	130777	0.0724	0.0139	1.866e-07	50786
6	170	43280713	rs10948071	CRIP3	t	c	0.6498	-0.2436	0.0499	1.063e-06	130777	-0.4891	0.0782	4.006e-10	130777	-0.3251	0.0552	3.983e-09	130777	-0.2486	0.054	4.154e-06	130777	-0.068	0.0139	9.848e-07	50786
6	170	43308363	rs1563788	ZNF318	t	c	0.348	0.2488	0.05	6.505e-07	130777	0.4949	0.0783	2.678e-10	130777	0.3305	0.0553	2.355e-09	130777	0.25	0.0541	3.812e-06	130777	0.0705	0.0139	3.884e-07	50786
6	171	50683009	rs78648104	TFAP2D	t	c	0.8228	0.0744	0.0735	0.3113	130777	0.0814	0.1152	0.48	130777	0.0782	0.0813	0.3362	130777	-0.0017	0.0794	0.9831	130777	0.0283	0.0207	0.1719	50786
6	172	51832494	rs13205180	PKHD1	t	c	0.2937	0.1204	0.0534	0.02409	130777	0.1057	0.0836	0.2059	130777	0.1147	0.0591	0.05211	130777	-0.0173	0.0577	0.7639	130777	0.0215	0.0149	0.1491	50786
6	173	53977495	rs670463	MLIP	a	g	0.6646	0.0038	0.0505	0.9396	130777	-0.0683	0.0791	0.3878	130777	-0.022	0.0559	0.6937	130777	-0.0714	0.0547	0.1912	130777	-0.0129	0.0139	0.3547	50786
6	174	55935568	rs200999181	COL21A1
6	174	56064197	rs1474698	COL21A1	t	c	0.7286	0.0779	0.0536	0.1461	130777	-0.0503	0.084	0.5492	130777	0.0341	0.0593	0.5658	130777	-0.1297	0.058	0.0253	130777	0.0173	0.0149	0.2452	50786
6	174	56099424	rs4140574	COL21A1	a	t	0.7267	0.0693	0.0542	0.2015	130777	-0.0616	0.085	0.4688	130777	0.0247	0.06	0.6808	130777	-0.1339	0.0587	0.0225	130777	0.0159	0.0149	0.2875	50786
6	174	56102780	rs1925153	COL21A1	t	c	0.4752	0.014	0.0485	0.7722	130777	0.0128	0.076	0.8667	130777	0.0121	0.0537	0.8217	130777	-0.0066	0.0525	0.9002	130777	0.0126	0.0139	0.3665	50786
6	175	79655477	rs10943605	PHIP	a	g	0.6381	0.1459	0.0496	0.003275	130777	0.2562	0.0777	0.0009775	130777	0.1814	0.0549	0.0009503	130777	0.1115	0.0537	0.03767	130777	0.0232	0.0139	0.09455	50786
6	175	79753394	rs2050663	PHIP	t	c	0.3284	-0.1537	0.0548	0.005067	130777	-0.2639	0.0859	0.002129	130777	-0.189	0.0607	0.001851	130777	-0.1113	0.0593	0.0604	130777	-0.0219	0.0148	0.1397	50786
6	176	96885405	rs35410524	UFL1-AS1	t	c	0.1226	0.0416	0.0737	0.5728	130777	0.2925	0.1154	0.01125	130777	0.1243	0.0815	0.1272	130777	0.2453	0.0797	0.002089	130777	0.0294	0.0208	0.1582	50786
6	177	116311763	rs36061333	FRK
6	178	117264985	rs1761870	RFX6	a	g	0.6095	-0.0035	0.0488	0.9429	130777	0.0624	0.0765	0.4143	130777	0.0193	0.054	0.7211	130777	0.0653	0.0528	0.2163	130777	0.0104	0.0139	0.4519	50786
6	179	117816351	rs35189230	DCBLD1
6	180	118572486	rs9372498	SLC35F1	a	t	0.028	0.189	0.1455	0.1938	130777	0.3148	0.2279	0.1673	130777	0.2305	0.161	0.1522	130777	0.1169	0.1573	0.4572	130777	0.0266	0.0407	0.5136	50786
6	180	118612943	rs1630266	SLC35F1	a	g	0.028	0.1388	0.1453	0.3395	130777	0.2313	0.2277	0.3097	130777	0.1693	0.1609	0.2926	130777	0.0812	0.1571	0.6055	130777	0.0097	0.0407	0.8125	50786
6	181	121781390	rs11154027	GJA1	t	c	0.4702	0.0802	0.0518	0.1212	130777	0.1868	0.0811	0.0213	130777	0.1147	0.0573	0.0454	130777	0.1099	0.056	0.04968	130777	0.0166	0.0148	0.2636	50786
6	182	122192592	rs12206253	LOC105377978	t	c	0.4435	0.1531	0.0489	0.001756	130777	0.008	0.0767	0.9167	130777	0.1062	0.0541	0.04974	130777	-0.1466	0.0529	0.005599	130777	0.0184	0.0139	0.1845	50786
6	183	127115454	rs13209747	RSPO3	t	c	0.4732	0.2829	0.0486	5.907e-09	130777	0.3509	0.0762	4.1e-06	130777	0.3051	0.0538	1.43e-08	130777	0.0688	0.0526	0.1906	130777	0.0561	0.0139	5.234e-05	50786
6	183	127146879	rs1105956	LOC105377992–LOC105377989	a	g	0.428	0.3255	0.0497	5.813e-11	130777	0.4312	0.0779	3.091e-08	130777	0.3605	0.055	5.631e-11	130777	0.1068	0.0538	0.04701	130777	0.0641	0.0139	3.958e-06	50786
6	184	134080855	rs76987554	TARID
6	185	143592386	rs1570350	AIG1	a	g	0.1178	-0.0454	0.0758	0.5488	130777	-0.0669	0.1187	0.573	130777	-0.0537	0.0839	0.5222	130777	-0.0155	0.082	0.8504	130777	-0.0248	0.0208	0.2337	50786
6	186	150992370	rs62434120	PLEKHG1	a	t	0.0271	-0.4368	0.153	0.004304	130777	-0.6971	0.2399	0.003661	130777	-0.5257	0.1695	0.001922	130777	-0.2683	0.1655	0.105	130777	-0.0829	0.0428	0.05264	50786
6	186	151004770	rs17080102	PLEKHG1	c	g	0.0274	-0.4281	0.1481	0.003835	130777	-0.6702	0.232	0.003866	130777	-0.5107	0.1639	0.00183	130777	-0.2487	0.1601	0.1204	130777	-0.0828	0.0418	0.04756	50786
6	187	152312415	rs13192976	ESR1	a	t	0.7214	0.0895	0.0531	0.09193	130777	-0.0623	0.0832	0.4546	130777	0.0379	0.0588	0.5195	130777	-0.1481	0.0575	0.009996	130777	-0.0015	0.0149	0.9176	50786
6	187	152397912	rs36083386	ESR1
6	188	157287299	rs12208834	ARID1B	a	g	0.7256	-0.1372	0.0535	0.01028	130777	-0.1703	0.0838	0.04207	130777	-0.1491	0.0592	0.01176	130777	-0.0266	0.0578	0.6453	130777	-0.0015	0.0149	0.9195	50786
6	189	159696185	rs516143	FNDC1
6	189	159699125	rs449789	FNDC1
6	190	164133001	rs4709746	LOC105378105	t	c	0.1291	-0.0683	0.0716	0.3397	130777	-0.176	0.1121	0.1163	130777	-0.1067	0.0792	0.1779	130777	-0.11	0.0774	0.1553	130777	-0.0384	0.0199	0.05405	50786
6	191	166175471	rs903432	PDE10A	a	g	0.8855	0.119	0.0773	0.1237	130777	0.1497	0.1211	0.2164	130777	0.1288	0.0856	0.1321	130777	0.0245	0.0836	0.7694	130777	0.0262	0.0218	0.2287	50786
6	191	166178451	rs147212971	PDE10A	t	c	0.069	-0.1322	0.1128	0.2411	130777	-0.1166	0.1772	0.5106	130777	-0.1259	0.1251	0.3143	130777	0.0261	0.1217	0.83	130777	-0.0289	0.0309	0.3496	50786
6	192	169587103	rs1322639	THBS2	a	g	0.5821	-0.0263	0.0489	0.5902	130777	0.0894	0.0765	0.2427	130777	0.0109	0.0541	0.8396	130777	0.1172	0.0529	0.02658	130777	-0.0005	0.0139	0.9723	50786
7	193	1731866	rs12670854	ELFN1	a	g	0.915	0.2041	0.0858	0.01741	130777	0.153	0.1344	0.2549	130777	0.188	0.095	0.04774	130777	-0.0552	0.0928	0.552	130777	0.0068	0.0238	0.774	50786
7	194	2491918	rs11486794	CHST12–GRIFIN	t	c	0.068	-0.068	0.1075	0.5272	130777	-0.25	0.1683	0.1374	130777	-0.1264	0.1189	0.288	130777	-0.1827	0.1162	0.1161	130777	-0.0483	0.0297	0.1047	50786
7	194	2512545	rs2969070	CHST12–GRIFIN	a	g	0.9029	-0.1005	0.0827	0.2242	130777	-0.2209	0.1295	0.08799	130777	-0.1369	0.0915	0.1346	130777	-0.1291	0.0894	0.1489	130777	-0.0339	0.0228	0.1369	50786
7	195	19049388	rs2107595	HDAC9	a	g	0.3458	-0.0079	0.0507	0.8755	130777	0.4032	0.0794	3.759e-07	130777	0.1286	0.0561	0.02181	130777	0.418	0.0548	2.415e-14	130777	0.0453	0.0139	0.00115	50786
7	195	19052733	rs57301765	HDAC9,TWIST1	a	g	0.3507	-0.01	0.0507	0.8443	130777	0.3959	0.0794	6.126e-07	130777	0.125	0.0561	0.02574	130777	0.4122	0.0548	5.516e-14	130777	0.042	0.0139	0.002556	50786
7	196	27159136	rs6969780	HOXA3	c	g	0.1578	0.1663	0.0655	0.01118	130777	0.4883	0.1027	1.967e-06	130777	0.2724	0.0725	0.0001728	130777	0.3209	0.0709	6.007e-06	130777	0.082	0.0179	4.691e-06	50786
7	196	27220831	rs6461992	HOXA10–HOXA9	a	g	0.366	-0.3255	0.0498	6.227e-11	130777	-0.5189	0.078	2.881e-11	130777	-0.3898	0.0551	1.495e-12	130777	-0.1937	0.0538	0.0003213	130777	-0.0793	0.0139	1.176e-08	50786
7	196	27241660	rs2067087	HOTTIP	c	g	0.5933	0.3389	0.0497	9.269e-12	130777	0.5317	0.0779	8.621e-12	130777	0.4034	0.055	2.259e-13	130777	0.1928	0.0538	0.0003353	130777	0.085	0.0139	9.803e-10	50786
7	196	27242359	rs1859168	HOTTIP	a	c	0.3893	-0.3239	0.0494	5.385e-11	130777	-0.5335	0.0773	5.29e-12	130777	-0.3937	0.0546	5.759e-13	130777	-0.2116	0.0534	7.403e-05	130777	-0.0866	0.0139	4.476e-10	50786
7	196	27243962	rs4722675	HOTTIP	a	g	0.3866	-0.3276	0.0498	4.914e-11	130777	-0.5401	0.0781	4.619e-12	130777	-0.3983	0.0552	5.159e-13	130777	-0.214	0.0539	7.158e-05	130777	-0.0895	0.0139	1.158e-10	50786
7	196	27328210	rs10279895	RPL35P4–LOC107986733
7	196	27337867	rs17428471	RPL35P4–LOC107986733	t	g	0.0446	0.2202	0.115	0.05545	130777	0.2814	0.1802	0.1184	130777	0.2402	0.1273	0.05919	130777	0.0582	0.1244	0.6398	130777	0.027	0.0317	0.3946	50786
7	196	27351650	rs11563582	RPL35P4–LOC107986733	a	g	0.0448	0.2257	0.1148	0.04927	130777	0.3137	0.1799	0.08129	130777	0.255	0.1271	0.04481	130777	0.084	0.1242	0.4989	130777	0.0302	0.0317	0.3416	50786
7	197	28658522	rs917275	CREB5	a	g	0.9544	0.0012	0.1155	0.9914	130777	-0.1254	0.1809	0.4884	130777	-0.0399	0.1278	0.755	130777	-0.1267	0.1249	0.3104	130777	-0.0178	0.0317	0.5746	50786
7	198	40447971	rs76206723	SUGCT	a	g	0.3566	-0.0216	0.0496	0.6627	130777	-0.3307	0.0778	2.114e-05	130777	-0.1261	0.0549	0.02166	130777	-0.306	0.0537	1.211e-08	130777	-0.012	0.0139	0.3891	50786
7	198	40460129	rs12538229	SUGCT	t	c	0.3504	-0.0245	0.0505	0.628	130777	-0.3458	0.0791	1.237e-05	130777	-0.1331	0.0559	0.01727	130777	-0.3182	0.0546	5.739e-09	130777	-0.0121	0.0139	0.386	50786
7	199	44231778	rs2971669	GCK	t	c	0.4408	-0.0072	0.0481	0.8802	130777	0.0604	0.0753	0.423	130777	0.017	0.0532	0.7491	130777	0.0674	0.052	0.1949	130777	0.0238	0.0129	0.06581	50786
7	200	46007683	rs60461751	LOC102723446	t	c	0.2482	-0.0491	0.0588	0.4042	130777	0.3203	0.0921	0.0005075	130777	0.0739	0.0651	0.2561	130777	0.372	0.0636	5.001e-09	130777	0.0264	0.0159	0.09665	50786
7	200	46008110	rs11977526	IGFBP1–IGFBP3	a	g	0.7802	0.0653	0.0577	0.2574	130777	-0.296	0.0903	0.001046	130777	-0.0549	0.0638	0.3895	130777	-0.3649	0.0624	4.913e-09	130777	-0.0243	0.0159	0.1268	50786
7	200	46010100	rs10260816	IGFBP3	c	g	0.2397	-0.0918	0.0563	0.103	130777	0.256	0.0881	0.003682	130777	0.0239	0.0623	0.7006	130777	0.3535	0.0609	6.313e-09	130777	0.0264	0.0159	0.09687	50786
7	201	72977249	rs34594435	BCL7B	t	c	0.101	-0.0903	0.0795	0.2559	130777	-0.0728	0.1245	0.5586	130777	-0.0843	0.0879	0.3378	130777	0.0164	0.086	0.8491	130777	-0.0246	0.0219	0.2608	50786
7	202	80387316	rs76627715	SEMA3C	t	c	0.7912	0.0858	0.0587	0.1442	130777	0.027	0.092	0.7688	130777	0.0676	0.065	0.298	130777	-0.0663	0.0635	0.2967	130777	0.0086	0.0159	0.5905	50786
7	203	91268940	rs560276033	LOC105375392
7	204	92264410	rs2282978	CDK6	t	c	0.8899	0.0951	0.0761	0.2112	130777	0.2237	0.1192	0.06065	130777	0.1372	0.0842	0.1033	130777	0.1358	0.0823	0.09906	130777	0.046	0.0209	0.02767	50786
7	205	99626035	rs1015538	ZKSCAN1	a	g	0.4041	0.0541	0.0487	0.2668	130777	0.0077	0.0763	0.92	130777	0.0403	0.0539	0.4544	130777	-0.0524	0.0527	0.3203	130777	0.0147	0.0139	0.2882	50786
7	206	100458093	rs7801190	SLC12A9
7	206	100525559	rs34489224	ACHE–LOC105375431	c	g	0.6134	0.0133	0.057	0.815	130777	-0.0233	0.0894	0.7947	130777	0.001	0.0632	0.9877	130777	-0.0355	0.0617	0.5646	130777	0.0226	0.0158	0.1532	50786
7	207	106405642	rs12705389	CCDC71L–PIK3CG	t	c	0.1098	-0.0093	0.0773	0.9037	130777	0.4993	0.121	3.697e-05	130777	0.1588	0.0855	0.06324	130777	0.518	0.0836	5.798e-10	130777	0.0412	0.0219	0.05922	50786
7	207	106411858	rs17477177	PIK3CG	t	c	0.8907	0.0106	0.0767	0.8899	130777	-0.4872	0.1201	4.995e-05	130777	-0.1542	0.0848	0.06906	130777	-0.5068	0.0829	9.944e-10	130777	-0.0394	0.0218	0.07127	50786
7	208	108090255	rs17423264	NRCAM
7	209	116571847	rs1966323	CAPZA2–LOC105375465	t	c	0.2114	-0.0632	0.0662	0.3397	130777	0.0007	0.1037	0.9943	130777	-0.0397	0.0732	0.5876	130777	0.0543	0.0716	0.4484	130777	-0.0021	0.0188	0.9124	50786
7	210	128573967	rs4728142	LOC392787–IRF5	a	g	0.1045	0.0553	0.0778	0.477	130777	0.1357	0.1218	0.2652	130777	0.0845	0.0861	0.3263	130777	0.0712	0.0841	0.3974	130777	0.0169	0.0219	0.4413	50786
7	211	129663496	rs11556924	ZC3HC1	t	c	0.024	-0.5113	0.1589	0.001292	128736	-0.5934	0.2486	0.017	128736	-0.5411	0.1757	0.002074	128736	-0.0852	0.1717	0.6197	128736	-0.1176	0.0443	0.008008	49266
7	212	131059056	rs13238550	MKLN1	a	g	0.3847	0.1108	0.0491	0.02404	130777	0.1217	0.0769	0.1137	130777	0.115	0.0543	0.03428	130777	0.0127	0.0531	0.8111	130777	0.0154	0.0139	0.2678	50786
7	212	131361319	rs6957161	PODXL–LOC107986849	a	g	0.3704	0.112	0.0497	0.02422	130777	0.2085	0.0778	0.007376	130777	0.1434	0.055	0.009107	130777	0.0981	0.0537	0.06787	130777	0.0334	0.0139	0.01656	50786
7	213	137600690	rs273957	CREB3L2	t	c	0.9	0.135	0.0795	0.0895	130777	0.2097	0.1245	0.09208	130777	0.1598	0.088	0.06923	130777	0.0737	0.086	0.3914	130777	0.0134	0.0219	0.5398	50786
7	214	139463264	rs1011018	HIPK2	a	g	0.3268	-0.1714	0.0509	0.0007584	130777	-0.3355	0.0797	2.572e-05	130777	-0.2264	0.0563	5.83e-05	130777	-0.1674	0.055	0.002354	130777	-0.0476	0.0139	0.0006288	50786
7	215	150690176	rs3918226	NOS3
7	215	150704843	rs891511	NOS3	a	g	0.5872	-0.164	0.0508	0.001242	130777	-0.3196	0.0796	5.898e-05	130777	-0.2158	0.0562	0.0001234	130777	-0.1488	0.0549	0.006742	130777	-0.0409	0.0139	0.003349	50786
7	216	151415041	rs10224002	PRKAG2	a	g	0.9358	-0.1351	0.1261	0.284	130283	-0.5719	0.1975	0.00378	130283	-0.28	0.1395	0.04477	130283	-0.4386	0.1362	0.001282	130283	-0.0893	0.0347	0.009968	50786
7	217	158048396	rs111630016	PTPRN2
8	218	1706207	rs6558530	CLN8	a	g	0.2833	-0.0415	0.0554	0.4536	130777	-0.1123	0.0868	0.1958	130777	-0.0659	0.0613	0.2826	130777	-0.0684	0.0599	0.2537	130777	-0.0342	0.0149	0.02209	50786
8	219	8387095	rs7826238	LOC107986913–LOC105379224	t	g	0.8664	0.0158	0.0714	0.8251	130777	0.0592	0.112	0.5971	130777	0.0317	0.0791	0.6887	130777	0.0439	0.0773	0.5697	130777	0.0201	0.0226	0.3742	50786
8	220	9267117	rs9693857	LOC105379231	t	c	0.0175	-0.0349	0.1819	0.8479	130777	-0.1737	0.285	0.5422	130777	-0.0881	0.2013	0.6619	130777	-0.1078	0.1967	0.5838	130777	0.0707	0.0512	0.1674	50424
8	221	10220412	rs11249992	MSRA	a	c	0.1691	0.0443	0.065	0.4956	130777	0.0168	0.1018	0.8687	130777	0.0353	0.0719	0.6234	130777	-0.0318	0.0703	0.6509	130777	0.0071	0.0188	0.7069	50786
8	221	10640065	rs1821002	PINX1	c	g	0.6706	-0.0028	0.0508	0.9557	130777	0.0906	0.0796	0.2549	130777	0.028	0.0562	0.6189	130777	0.092	0.055	0.0943	130777	0.0261	0.0139	0.06025	50786
8	221	10758213	rs10107145	XKR6	a	g	0.9454	-0.0004	0.1071	0.9969	130777	0.0656	0.1678	0.6959	130777	0.0201	0.1185	0.8652	130777	0.0688	0.1158	0.5522	130777	0.0164	0.0334	0.6229	50786
8	222	11433909	rs2898290	BLK–GATA4	t	c	0.9654	0.0693	0.1317	0.599	130777	-0.0671	0.2063	0.745	130777	0.0247	0.1457	0.8651	130777	-0.1315	0.1424	0.3556	130777	0.0058	0.0367	0.8745	50786
8	222	11452177	rs4841569	BLK–GATA4
8	223	19833156	rs80073370	LPL
8	224	23404785	rs2280861	SLC25A37	a	g	0.3431	-0.1724	0.0504	0.0006335	130777	-0.3287	0.079	3.179e-05	130777	-0.2251	0.0558	5.527e-05	130777	-0.1526	0.0546	0.005158	130777	-0.0334	0.0139	0.01641	50786
8	225	25880400	rs7008914	EBF2	t	c	0.6405	0.1274	0.0503	0.0114	130777	0.2426	0.0789	0.002105	130777	0.166	0.0557	0.002887	130777	0.1171	0.0545	0.03151	130777	-0.005	0.0139	0.7183	50786
8	225	25900675	rs6557876	EBF2	t	c	0.3706	-0.1473	0.0494	0.002832	130777	-0.2585	0.0773	0.000826	130777	-0.1848	0.0546	0.000715	130777	-0.1122	0.0534	0.03562	130777	-0.0036	0.0139	0.7955	50786
8	226	32395518	rs28594215	NRG1	a	g	0.2383	0.1823	0.0561	0.001144	130777	0.2559	0.0878	0.003564	130777	0.2079	0.062	0.0008053	130777	0.0732	0.0606	0.2271	130777	0.043	0.0159	0.006746	50786
8	227	42324765	rs2978456	SLC20A2	t	c	0.4322	0.0072	0.05	0.886	130777	-0.1715	0.0783	0.02857	130777	-0.0516	0.0553	0.3512	130777	-0.18	0.0541	0.0008764	130777	-0.0137	0.0139	0.3226	50786
8	227	42351585	rs10958717	SLC20A2	c	g	0.5218	-0.0015	0.0478	0.9745	130777	0.1785	0.0749	0.0171	130777	0.0584	0.0529	0.2698	130777	0.1804	0.0517	0.0004816	130777	0.0199	0.0129	0.1232	50786
8	228	51936632	rs11993898	LOC105375830–LOC105375831	t	c	0.7397	-0.1691	0.0545	0.00191	130777	-0.2389	0.0854	0.005136	130777	-0.1907	0.0603	0.001568	130777	-0.0715	0.059	0.2254	130777	-0.0204	0.0149	0.1713	50786
8	229	76054904	rs1350100	CRISPLD1–CASC9	a	g	0.4178	0.0191	0.0483	0.6926	130777	0.0992	0.0757	0.1905	130777	0.0449	0.0535	0.4013	130777	0.0823	0.0523	0.1156	130777	0.0268	0.0139	0.05322	50786
8	230	76591880	rs1449544	HNF4G	a	c	0.3939	0.1498	0.0491	0.002273	130777	0.332	0.0769	1.591e-05	130777	0.2104	0.0543	0.0001085	130777	0.18	0.0531	0.0006998	130777	0.0344	0.0139	0.01313	50786
8	231	77588716	rs7838781	ZFHX4-AS1	a	g	0.5101	0.0168	0.0479	0.725	130777	0.1625	0.075	0.03017	130777	0.0656	0.053	0.2153	130777	0.1492	0.0518	0.00395	130777	0.0121	0.0129	0.3489	50786
8	232	82849452	rs10103353	SNX16–LOC105375929	t	c	0.6896	-0.0862	0.0515	0.09449	130777	-0.0893	0.0807	0.2689	130777	-0.0882	0.057	0.1218	130777	-0.0032	0.0558	0.9546	130777	-0.0208	0.0139	0.1348	50786
8	233	95103497	rs2446849	CDH17
8	233	95110744	rs7006531	CDH17
8	234	101676675	rs2978098	SNX31	a	c	0.5684	0.0806	0.0493	0.1016	130777	0.0813	0.0772	0.2921	130777	0.0817	0.0545	0.1341	130777	0.0029	0.0533	0.9565	130777	0.0039	0.0139	0.7775	50786
8	235	105966258	rs35783704	LOC105375694– RPL23P9
8	236	120435812	rs2071518	NOV	t	c	0.22	-0.0254	0.0575	0.6584	130777	0.0731	0.0901	0.4172	130777	0.0079	0.0636	0.901	130777	0.1064	0.0622	0.08705	130777	0.0169	0.0159	0.2889	50786
8	237	126506694	rs112875651	TRIB1–LOC105375746	a	g	0.1595	-0.1165	0.0696	0.09391	130777	-0.1973	0.109	0.07037	130777	-0.141	0.077	0.0672	130777	-0.0719	0.0753	0.3397	130777	-0.0222	0.0188	0.2374	50786
8	238	135612745	rs894344	ZFAT	a	g	0.4683	-0.0579	0.0478	0.2255	130777	-0.1855	0.0749	0.01324	130777	-0.0994	0.0529	0.06039	130777	-0.131	0.0517	0.01129	130777	-0.0035	0.0129	0.7849	50786
8	239	141055724	rs4288356	TRAPPC9	a	g	0.4209	0.0402	0.0501	0.4229	130777	-0.0322	0.0785	0.6818	130777	0.0164	0.0555	0.7676	130777	-0.0745	0.0542	0.1697	130777	0.015	0.0139	0.2798	50786
8	239	141059650	rs4631439	TRAPPC9	t	c	0.4327	0.029	0.0486	0.5509	130329	-0.0525	0.0761	0.4905	130329	0.0035	0.0537	0.9475	130329	-0.0836	0.0525	0.1116	130329	0.0066	0.0139	0.6354	50613
8	239	141060027	rs4454254	TRAPPC9	a	g	0.4311	0.0368	0.0482	0.4457	130777	-0.048	0.0756	0.5254	130777	0.0089	0.0534	0.8676	130777	-0.0867	0.0522	0.09667	130777	0.0066	0.0129	0.6092	50786
8	240	142367087	rs34591516	GPR20
8	240	142375073	rs78192203	GPR20
8	240	142396481	rs76735299	GPR20–LOC105375790	a	g	0.1235	0.0072	0.0942	0.9389	130777	-0.1393	0.1477	0.3454	130777	-0.0435	0.1043	0.6771	130777	-0.1473	0.1018	0.148	130777	-0.0235	0.0266	0.3767	50786
8	241	143982961	rs62525059	CYP11B1–CYP11B2	a	g	0.3638	-0.2952	0.0497	2.88e-09	130777	-0.5344	0.0779	6.775e-12	130777	-0.3746	0.055	9.669e-12	130777	-0.2409	0.0538	7.439e-06	130777	-0.0787	0.0139	1.532e-08	50786
8	241	143996363	rs6418	CYP11B2	a	g	0.7077	0.3474	0.0585	2.925e-09	130777	0.6222	0.0918	1.211e-11	130777	0.4387	0.0648	1.316e-11	130777	0.2784	0.0633	1.089e-05	130777	0.0871	0.0158	3.392e-08	50786
8	241	144060955	rs62524579	LOC105375794–LOC100133669	a	g	0.3776	-0.2528	0.0609	3.267e-05	130777	-0.5532	0.0954	6.681e-09	130777	-0.3536	0.0674	1.547e-07	130777	-0.2989	0.0658	5.522e-06	130777	-0.0841	0.0168	5.775e-07	50786
8	242	144902714	rs4076877	PUF60
9	243	2496480	rs872256	LOC101930048	a	t	0.5484	-0.0468	0.0479	0.3287	130777	-0.1225	0.0751	0.1026	130777	-0.0715	0.053	0.1773	130777	-0.076	0.0518	0.1426	130777	-0.0339	0.0129	0.008832	50786
9	244	8010674	rs7041664	LOC105375971	a	c	0.2634	-0.0694	0.0552	0.2093	130777	-0.1115	0.0865	0.1977	130777	-0.0849	0.0611	0.1649	130777	-0.0351	0.0597	0.5568	130777	-0.0186	0.0149	0.2123	50786
9	245	21801530	rs4364717	MTAP	a	g	0.442	-0.0653	0.0483	0.1769	130777	-0.0934	0.0757	0.2173	130777	-0.0747	0.0535	0.1626	130777	-0.0251	0.0523	0.6317	130777	-0.0144	0.0129	0.2664	50786
9	245	22124504	rs1333047	CDKN2B-AS1–DMRTA1	a	t	0.3359	-0.0863	0.0538	0.1086	130777	-0.1458	0.0843	0.08378	130777	-0.1062	0.0595	0.07439	130777	-0.0672	0.0582	0.2486	130777	-0.0811	0.0149	5.162e-08	50786
9	246	35906471	rs76452347	HRCT1
9	247	38088244	rs7019055	SHB	a	g	0.6737	-0.0679	0.0514	0.1868	130777	-0.0097	0.0806	0.9044	130777	-0.0479	0.0569	0.4005	130777	0.0528	0.0557	0.3426	130777	0.0059	0.0139	0.6706	50786
9	248	85993901	rs115795127	FRMD3
9	249	109802437	rs568998724	LOC340512
9	250	113169775	rs111245230	SVEP1
9	250	113198891	rs28663144	SVEP1
9	251	118351011	rs7859905	OBFC1,SLK	a	t	0.1935	0.08	0.0602	0.1836	130777	0.4484	0.0942	1.957e-06	130777	0.2031	0.0666	0.002286	130777	0.3634	0.0651	2.379e-08	130777	0.0382	0.0169	0.02359	50786
9	252	123586737	rs10760117	PSMD5	t	g	0.6084	0.0544	0.0489	0.2664	130777	0.2022	0.0766	0.008337	130777	0.1038	0.0541	0.05512	130777	0.1497	0.0529	0.004659	130777	0.0306	0.0139	0.02747	50786
9	252	123640500	rs1953126	PHF19	t	c	0.322	-0.1184	0.051	0.02021	130777	-0.1262	0.0799	0.114	130777	-0.1211	0.0564	0.03188	130777	-0.0051	0.0551	0.9265	130777	-0.013	0.0139	0.3494	50786
9	252	123839157	rs7856420	C5	c	g	0.77	-0.1151	0.057	0.04335	130777	-0.222	0.0893	0.01286	130777	-0.149	0.0631	0.01812	130777	-0.1115	0.0616	0.07031	130777	-0.0156	0.0159	0.3278	50786
9	253	125755571	rs10818775	RABGAP1	t	c	0.7264	0.0383	0.0534	0.4739	130777	-0.0753	0.0837	0.3683	130777	-0.0001	0.0591	0.9992	130777	-0.1054	0.0578	0.06825	130777	0.0026	0.0149	0.8589	50786
9	254	127900996	rs72765298	SCAI
9	254	127937746	rs139703184	PPP6C	a	t	0.1995	-0.0619	0.0602	0.3043	130777	-0.0891	0.0944	0.345	130777	-0.0717	0.0666	0.2823	130777	-0.027	0.0651	0.6789	130777	-0.0076	0.0169	0.6542	50786
9	255	136137065	rs687621	ABO	a	g	0.5363	0.0732	0.0479	0.1261	130777	0.0645	0.075	0.3895	130777	0.0701	0.053	0.186	130777	-0.0047	0.0518	0.9278	130777	-0.0219	0.0129	0.08962	50786
9	255	136149399	rs507666	ABO	a	g	0.2758	-0.0541	0.0533	0.3099	130777	0.039	0.0835	0.64	130777	-0.0225	0.059	0.7024	130777	0.0868	0.0576	0.132	130777	0.0293	0.0149	0.04911	50786
9	255	136522274	rs6271	DBH
10	256	4172711	rs10751962	LOC107984195–LOC105376368	t	c	0.8592	0.1487	0.0695	0.03247	130777	0.2461	0.109	0.02391	130777	0.1813	0.0769	0.01846	130777	0.0974	0.0752	0.1953	130777	0.0496	0.0189	0.008787	50786
10	257	12242326	rs12248718	CDC123	a	g	0.5865	0.0287	0.0506	0.5702	130777	0.0153	0.0793	0.8466	130777	0.0251	0.056	0.6541	130777	-0.0097	0.0548	0.8596	130777	0.0123	0.0139	0.3775	50786
10	258	18419972	rs4373814	CACNB2	c	g	0.5139	0.0787	0.0479	0.1006	130777	0.0807	0.0751	0.2825	130777	0.079	0.0531	0.1365	130777	0.0036	0.0519	0.9449	130777	0.009	0.0129	0.488	50786
10	258	18707448	rs1813353	CACNB2	t	c	0.848	0.0905	0.0666	0.1739	130777	0.1882	0.1043	0.07105	130777	0.1244	0.0737	0.09131	130777	0.0846	0.072	0.2399	130777	0.038	0.0189	0.04394	50786
10	258	18708798	rs11014166	CACNB2	a	t	0.9388	-0.0371	0.1015	0.7148	130777	-0.014	0.1591	0.9298	130777	-0.0286	0.1124	0.7989	130777	0.021	0.1098	0.8486	130777	0.0098	0.0278	0.7245	50786
10	258	18727959	rs12258967	CACNB2
10	259	20529470	rs73605614	PLXDC2	a	c	0.7991	0.0252	0.0594	0.6709	130777	-0.0951	0.0931	0.3068	130777	-0.0136	0.0658	0.8366	130777	-0.129	0.0643	0.0447	130777	0.0121	0.0169	0.4727	50786
10	260	21057545	rs1966203	NEBL	c	g	0.5157	-0.0317	0.0477	0.5058	130777	-0.1463	0.0747	0.05021	130777	-0.0691	0.0528	0.1907	130777	-0.1159	0.0516	0.02468	130777	-0.0132	0.0129	0.3077	50786
10	261	30317073	rs9337951	KIAA1462
10	262	31412561	rs11008355	LOC105376481	c	g	0.3937	0.0363	0.0494	0.4627	130777	0.0138	0.0773	0.8581	130777	0.0291	0.0546	0.5946	130777	-0.0268	0.0534	0.616	130777	-0.0081	0.0139	0.5601	50786
10	263	32082658	rs10826995	ARHGAP12
10	263	32284825	rs813412	LOC107984219	t	c	0.9828	0.1601	0.252	0.5251	125788	0.1347	0.3934	0.7321	125788	0.1516	0.2781	0.5856	125788	-0.0254	0.2729	0.9258	125788	0.021	0.0704	0.7656	47847
10	264	45273079	rs2246438	TMEM72-AS1	a	g	0.0641	0.0585	0.0979	0.5499	130777	0.1126	0.1533	0.4624	130777	0.0782	0.1083	0.4701	130777	0.0355	0.1058	0.7371	130777	0.002	0.0278	0.9421	50786
10	265	60374898	rs2393455	BICC1	a	c	0.4694	0.1832	0.0517	0.0003919	130777	0.3315	0.081	4.257e-05	130777	0.2314	0.0572	5.221e-05	130777	0.1471	0.0559	0.008513	130777	0.0526	0.0139	0.0001537	50786
10	266	61638804	rs2440907	CCDC6	t	g	0.6274	0.0324	0.0502	0.5188	130777	0.2063	0.0787	0.008757	130777	0.0887	0.0556	0.1107	130777	0.175	0.0543	0.001279	130777	0.0307	0.0139	0.02719	50786
10	267	63467553	rs4590817	C10orf107
10	267	63524591	rs1530440	C10orf107	t	c	0.1396	0.0811	0.0686	0.2375	130777	0.1309	0.1076	0.2234	130777	0.0956	0.076	0.2083	130777	0.0506	0.0743	0.4961	130777	0.0173	0.0189	0.3596	50786
10	268	64552934	rs1848797	ADO	a	g	0.8073	0.0574	0.0614	0.3495	130777	0.2817	0.0962	0.003409	130777	0.1346	0.0679	0.04765	130777	0.2172	0.0664	0.001077	130777	0.0441	0.0169	0.008945	50786
10	268	64564934	rs10995311	ADO	c	g	0.8079	0.0604	0.0614	0.3253	130777	0.2888	0.0963	0.002701	130777	0.1387	0.068	0.04141	130777	0.222	0.0665	0.0008391	130777	0.0436	0.0169	0.009752	50786
10	269	65333648	rs6479908	REEP3	c	g	0.6858	-0.0826	0.0515	0.1089	130777	-0.1802	0.0807	0.02557	130777	-0.1152	0.057	0.04327	130777	-0.0982	0.0557	0.07815	130777	-0.0099	0.0139	0.4769	50786
10	270	69350563	rs7914287	CTNNA3	t	c	0.2612	-0.0554	0.0575	0.3349	130777	-0.0787	0.09	0.3822	130777	-0.0623	0.0636	0.3276	130777	-0.0291	0.0621	0.6393	130777	0.0023	0.0159	0.8839	50786
10	271	75855842	rs4746172	VCL	t	c	0.4016	0.0138	0.053	0.7947	130777	0.0994	0.0831	0.2315	130777	0.0415	0.0587	0.4795	130777	0.0844	0.0573	0.141	130777	0.0197	0.0149	0.1862	50786
10	272	89787275	rs2049814	LOC105378414	a	g	0.2115	-0.0729	0.0582	0.2105	130777	-0.2433	0.0912	0.00766	130777	-0.1302	0.0645	0.04343	130777	-0.1723	0.063	0.006251	130777	-0.0443	0.0159	0.005359	50786
10	273	95895177	rs9663362	PLCE1	c	g	0.6272	0.0622	0.0495	0.2088	130777	0.1027	0.0775	0.1852	130777	0.075	0.0548	0.171	130777	0.0352	0.0536	0.511	130777	0.0155	0.0139	0.2647	50786
10	273	95895940	rs932764	PLCE1	a	g	0.4665	-0.0331	0.0483	0.4929	130777	-0.0335	0.0756	0.658	130777	-0.032	0.0534	0.5493	130777	0.0018	0.0522	0.9721	130777	-0.0188	0.0129	0.1461	50786
10	274	96563757	rs4494250	CYP2C19	a	g	0.2165	0.1736	0.0578	0.002678	130777	0.2147	0.0906	0.01774	130777	0.1874	0.064	0.003393	130777	0.0453	0.0625	0.4682	130777	0.0224	0.0159	0.1598	50786
10	274	96650328	rs4110517	CYP2C19–CYP2C9	a	g	0.3133	-0.0995	0.0514	0.0528	130777	-0.1878	0.0805	0.01969	130777	-0.1285	0.0569	0.02392	130777	-0.0936	0.0556	0.09249	130777	-0.0399	0.0139	0.004144	50786
10	275	102556453	rs4551692	PAX2
10	275	102604514	rs112184198	PAX2
10	276	104471975	rs4919669	ARL3	a	t	0.4676	-0.2308	0.0481	1.575e-06	130777	-0.4941	0.0753	5.309e-11	130777	-0.3174	0.0532	2.416e-09	130777	-0.2697	0.052	2.146e-07	130777	-0.053	0.0129	4.18e-05	50786
10	276	104554529	rs284844	WBP1L	a	g	0.519	-0.1472	0.0477	0.002028	130777	-0.4946	0.0747	3.636e-11	130777	-0.2622	0.0528	6.776e-07	130777	-0.3544	0.0516	6.605e-12	130777	-0.0589	0.0129	5.295e-06	50786
10	276	104594507	rs1004467	CYP17A1	a	g	0.6765	0.1674	0.0509	0.001007	130777	0.5119	0.0798	1.388e-10	130777	0.2833	0.0563	4.943e-07	130777	0.3445	0.0551	3.99e-10	130777	0.0816	0.0139	4.671e-09	50786
10	276	104616663	rs4409766	C10orf32–ASMT	t	c	0.7171	0.1971	0.053	0.0001991	130777	0.5793	0.083	2.925e-12	130777	0.325	0.0586	2.938e-08	130777	0.3848	0.0573	1.853e-11	130777	0.0934	0.0149	3.664e-10	50786
10	276	104629011	rs12416687	C10orf32–ASMT	t	c	0.9268	-0.1747	0.0922	0.05803	130777	-0.5061	0.1444	0.0004573	130777	-0.2851	0.102	0.005197	130777	-0.3359	0.0998	0.0007605	130777	-0.0732	0.0258	0.004601	50786
10	276	104846178	rs11191548	CNNM2	t	c	0.7382	0.2476	0.0543	5.048e-06	130777	0.6605	0.085	7.852e-15	130777	0.3857	0.06	1.336e-10	130777	0.4168	0.0587	1.229e-12	130777	0.1064	0.0149	1.046e-12	50786
10	276	104886621	rs117208459	NT5C2
10	276	104906211	rs11191580	NT5C2	t	c	0.7386	0.2517	0.0553	5.296e-06	130777	0.6749	0.0866	6.583e-15	130777	0.3933	0.0612	1.289e-10	130777	0.4271	0.0598	9.158e-13	130777	0.1102	0.0149	1.572e-13	50786
10	276	104939215	rs11191593	NT5C2	t	c	0.7392	0.2605	0.0567	4.394e-06	130777	0.703	0.0889	2.576e-15	130777	0.4086	0.0628	7.597e-11	130777	0.446	0.0614	3.601e-13	130777	0.1142	0.0159	6.411e-13	50786
10	276	104958900	rs112913898	NT5C2	a	g	0.2506	-0.2711	0.0602	6.759e-06	130777	-0.7843	0.0944	9.621e-17	130777	-0.4429	0.0667	3.096e-11	130777	-0.5157	0.0651	2.426e-15	130777	-0.1202	0.0168	9.191e-13	50786
10	277	105677897	rs4387287	OBFC1	a	c	0.1598	0.0092	0.065	0.8873	130777	-0.044	0.1018	0.6659	130777	-0.0093	0.0719	0.8967	130777	-0.0492	0.0703	0.4841	130777	-0.0073	0.0179	0.683	50786
10	277	105707431	rs11191871	LOC102724351	a	g	0.9205	-0.4756	0.0883	7.168e-08	130777	-0.5684	0.1383	3.951e-05	130777	-0.5062	0.0977	2.205e-07	130777	-0.0891	0.0956	0.3512	130777	-0.0779	0.0248	0.001704	50786
10	278	114754071	rs34872471	TCF7L2	t	c	0.9555	0.2414	0.1156	0.03674	130777	-0.0483	0.181	0.7894	130777	0.1433	0.1279	0.2626	130777	-0.2795	0.125	0.0254	130777	-0.0037	0.0319	0.9076	50613
10	279	115781527	rs2782980	ADRB1	t	c	0.1382	-0.1277	0.069	0.06425	130777	-0.0858	0.1081	0.4273	130777	-0.1126	0.0764	0.1404	130777	0.0392	0.0746	0.5997	130777	-0.014	0.0189	0.4579	50786
10	279	115805056	rs1801253	ADRB1	c	g	0.805	0.0643	0.0607	0.289	130777	0.1556	0.0951	0.1015	130777	0.096	0.0671	0.153	130777	0.0939	0.0656	0.1524	130777	0.0548	0.0169	0.001165	50786
10	279	115814806	rs10787517	ADRB1–RNU6-709P	a	t	0.6746	0.1007	0.0697	0.1488	125788	0.2442	0.109	0.02504	125788	0.1485	0.077	0.05374	125788	0.1435	0.0756	0.05756	125788	0.076	0.0194	8.908e-05	47847
10	280	121426884	rs17617337	BAG3
11	281	828916	rs7126805	CRACR2B
11	282	1887068	rs569550	LSP1	t	g	0.2263	-0.349	0.0598	5.371e-09	130777	-0.5905	0.0937	2.981e-10	130777	-0.4305	0.0662	7.901e-11	130777	-0.2437	0.0647	0.0001645	130777	-0.0954	0.0168	1.353e-08	50786
11	282	1892585	rs4980389	LSP1	a	g	0.7747	0.3521	0.0603	5.187e-09	130777	0.5935	0.0945	3.35e-10	130777	0.4341	0.0667	7.801e-11	130777	0.2424	0.0652	0.0001998	130777	0.0947	0.0168	1.758e-08	50786
11	282	1905292	rs661348	LSP1–TNNT3	t	c	0.438	-0.2003	0.048	3.013e-05	130777	-0.4302	0.0752	1.068e-08	130777	-0.2782	0.0531	1.635e-07	130777	-0.2283	0.0519	1.097e-05	130777	-0.0698	0.013	7.468e-08	50786
11	282	2016908	rs217727	H19	a	g	0.3913	0.1558	0.049	0.001465	130777	0.3144	0.0767	4.183e-05	130777	0.2087	0.0542	0.0001186	130777	0.1595	0.053	0.002611	130777	0.0644	0.0139	3.534e-06	50786
11	283	8252853	rs110419	LMO1	a	g	0.6773	0.0794	0.0517	0.125	130777	0.0625	0.081	0.4408	130777	0.0754	0.0572	0.1876	130777	-0.0173	0.056	0.7569	130777	-0.0026	0.0139	0.854	50786
11	284	9753601	rs360158	SWAP70	a	g	0.6641	0.2032	0.052	9.33e-05	130777	0.3744	0.0815	4.34e-06	130777	0.2594	0.0576	6.561e-06	130777	0.1702	0.0563	0.002475	130777	0.0582	0.0149	9.015e-05	50786
11	284	9763969	rs2649044	SWAP70	t	c	0.3653	0.2919	0.054	6.371e-08	130777	0.4767	0.0846	1.767e-08	130777	0.3523	0.0598	3.762e-09	130777	0.1847	0.0584	0.001552	130777	0.0815	0.0148	3.638e-08	50786
11	284	9765503	rs4910498	SWAP70	a	t	0.6415	-0.2807	0.0517	5.773e-08	130777	-0.4595	0.0811	1.453e-08	130777	-0.3393	0.0573	3.149e-09	130777	-0.1788	0.0559	0.001394	130777	-0.0789	0.0139	1.283e-08	50786
11	285	10350538	rs7129220	CAND1.11
11	286	13293905	rs900145	ARNTL	t	c	0.4998	0.2749	0.0536	2.971e-07	130777	0.3366	0.0841	6.242e-05	130777	0.2952	0.0594	6.66e-07	130777	0.0613	0.058	0.2907	130777	0.0469	0.0148	0.001509	50786
11	286	13300252	rs7928655	ARNTL	c	g	0.5005	-0.2742	0.0539	3.543e-07	130777	-0.3346	0.0844	7.408e-05	130777	-0.2941	0.0596	8.155e-07	130777	-0.0593	0.0582	0.3086	130777	-0.0468	0.0148	0.001558	50786
11	287	14639257	rs12787709	PSMA1	a	g	0.4426	0.0558	0.0512	0.2759	127876	0.0327	0.0801	0.6831	127876	0.0487	0.0566	0.3901	127876	-0.0255	0.0554	0.6454	127876	0.0188	0.014	0.181	49539
11	288	16250183	rs1401454	SOX6	t	c	0.504	0.1353	0.0478	0.004661	130777	0.138	0.0749	0.0653	130777	0.1352	0.0529	0.01059	130777	0.0072	0.0517	0.889	130777	0.0398	0.0129	0.002092	50786
11	288	16302939	rs4757391	SOX6	t	c	0.7785	-0.2364	0.0574	3.802e-05	130777	-0.2828	0.0899	0.001655	130777	-0.2501	0.0635	8.233e-05	130777	-0.0518	0.0621	0.4039	130777	-0.0672	0.0159	2.371e-05	50786
11	288	16365282	rs2014408	SOX6	t	c	0.2205	0.2349	0.0578	4.77e-05	130777	0.2881	0.0905	0.001451	130777	0.2508	0.0639	8.716e-05	130777	0.0574	0.0625	0.3584	130777	0.0679	0.0159	2.037e-05	50786
11	289	16902268	rs381815	PLEKHA7	t	c	0.2044	0.1585	0.059	0.007236	130777	0.251	0.0925	0.00664	130777	0.1889	0.0653	0.003822	130777	0.0972	0.0639	0.1283	130777	0.0552	0.0159	0.0005221	50786
11	289	16922654	rs177542	PLEKHA7	a	g	0.2797	0.0721	0.0551	0.1906	130777	0.1366	0.0864	0.1139	130777	0.094	0.061	0.1232	130777	0.0685	0.0596	0.2508	130777	0.0322	0.0149	0.03056	50786
11	290	17351683	rs757081	NUCB2	c	g	0.6816	0.0427	0.0519	0.4109	130777	-0.1487	0.0813	0.06727	130777	-0.0201	0.0574	0.7268	130777	-0.2005	0.0561	0.0003517	130777	-0.0198	0.0139	0.1548	50786
11	290	17409572	rs5219	KCNJ11	t	c	0.3684	-0.0213	0.0494	0.6654	130777	0.1025	0.0773	0.1852	130777	0.0193	0.0546	0.7242	130777	0.1298	0.0534	0.01508	130777	0.0189	0.0139	0.1753	50786
11	291	27728102	rs11030119	BDNF	a	g	0.0339	-0.2351	0.1315	0.07373	130777	-0.1348	0.2059	0.5127	130777	-0.2032	0.1455	0.1625	130777	0.1011	0.1422	0.477	130777	-0.0181	0.0368	0.623	50786
11	292	28483787	rs2585810	METTL15	a	g	0.4253	0.0434	0.0483	0.3695	130777	0.113	0.0757	0.1357	130777	0.0663	0.0535	0.2154	130777	0.0759	0.0523	0.1465	130777	0.0138	0.0129	0.287	50786
11	293	31821467	rs61879810	PAX6	a	g	0.3849	-0.0345	0.0511	0.5	130777	-0.0072	0.0801	0.9282	130777	-0.0259	0.0566	0.6471	130777	0.024	0.0553	0.6641	130777	-0.0069	0.0139	0.62	50786
11	294	44030783	rs74482535	ACCSL	t	c	0.2608	-0.0796	0.0546	0.1452	130777	-0.1379	0.0856	0.1071	130777	-0.0988	0.0604	0.102	130777	-0.058	0.0591	0.3261	130777	-0.0353	0.0149	0.01812	50786
11	295	45208141	rs11442819	PRDM11
11	295	45233473	rs10838433	PRDM11	a	g	0.2776	0.0881	0.0539	0.1022	130777	0.2306	0.0845	0.006332	130777	0.1334	0.0597	0.02532	130777	0.1491	0.0583	0.01057	130777	0.0308	0.0149	0.03878	50786
11	296	47461783	rs7103648	RAPSN	a	g	0.742	-0.0763	0.0546	0.1619	130777	-0.0222	0.0855	0.7949	130777	-0.059	0.0604	0.3281	130777	0.0499	0.059	0.3982	130777	-0.0042	0.0149	0.7794	50786
11	296	47587452	rs11537751	PTPMT1
11	296	47676170	rs7107356	MTCH2–AGBL2	a	g	0.744	-0.0412	0.0562	0.4634	130777	0.0658	0.088	0.4549	130777	-0.0057	0.0622	0.9275	130777	0.1017	0.0608	0.09424	130777	0.0007	0.0158	0.9655	50786
11	297	48923756	rs61448762	TRIM49B
11	298	55355182	rs74237369	OR4C15–OR4C11	t	g	0.1503	-0.1019	0.0667	0.1264	130777	-0.1903	0.1045	0.06855	130777	-0.1306	0.0738	0.0768	130777	-0.0917	0.0722	0.2039	130777	-0.0134	0.0189	0.4784	50786
11	299	57657413	rs685149	CTNND1–OR9Q1	a	g	0.1095	0.1186	0.0798	0.1369	130777	-0.0868	0.125	0.4875	130777	0.0526	0.0883	0.5516	130777	-0.2077	0.0863	0.01606	130777	-0.0287	0.0219	0.1899	50786
11	300	58207203	rs11229457	OR5B12	t	c	0.1863	-0.081	0.0613	0.1865	130777	-0.1161	0.0961	0.2269	130777	-0.0926	0.0679	0.1727	130777	-0.0296	0.0664	0.6561	130777	-0.0299	0.0169	0.07689	50786
11	300	58413910	rs1938598	ZFP91	t	c	0.7967	0.1048	0.0594	0.07776	130777	0.1732	0.0931	0.06275	130777	0.1274	0.0657	0.05269	130777	0.0647	0.0643	0.3142	130777	0.0322	0.0169	0.05693	50786
11	301	61278246	rs751984	LRRC10B	t	c	0.4601	0.2538	0.0483	1.466e-07	130777	0.3845	0.0757	3.745e-07	130777	0.2964	0.0534	2.924e-08	130777	0.1301	0.0522	0.01278	130777	0.0648	0.0129	5.209e-07	50786
11	302	63680719	rs4980532	RCOR2	t	c	0.8842	-0.0323	0.0752	0.6676	130777	0.1319	0.1179	0.2631	130777	0.0249	0.0833	0.7651	130777	0.1618	0.0814	0.04679	130777	0.025	0.0208	0.2305	50786
11	303	65353906	rs4601790	EHBP1L1	a	g	0.5633	0.0874	0.0481	0.06953	130777	0.0971	0.0754	0.198	130777	0.0898	0.0533	0.09192	130777	0.0124	0.0521	0.8124	130777	0.0223	0.0129	0.08431	50786
11	303	65408937	rs3741378	SIPA1	t	c	0.3946	-0.1251	0.0496	0.01163	130777	-0.3031	0.0777	9.518e-05	130777	-0.184	0.0549	0.0007983	130777	-0.1773	0.0536	0.0009457	130777	-0.0312	0.0139	0.02479	50786
11	304	69073420	rs72930293	MYEOV	t	c	0.1785	-0.1116	0.0626	0.07486	130777	-0.0975	0.0981	0.3204	130777	-0.107	0.0693	0.1226	130777	0.0198	0.0677	0.7697	130777	-0.0265	0.0169	0.1173	50786
11	304	69079707	rs67330701	MYEOV	t	c	0.2569	0.0033	0.0672	0.961	130777	-0.198	0.1053	0.06003	130777	-0.0646	0.0744	0.3854	130777	-0.1953	0.0726	0.007142	130777	-0.0355	0.0188	0.05872	50786
11	305	76125330	rs7927515	GVQW3	a	c	0.2342	0.0046	0.0563	0.9347	130777	0.0573	0.0883	0.5161	130777	0.0221	0.0624	0.723	130777	0.0434	0.0609	0.4761	130777	0.0038	0.0159	0.8127	50786
11	306	89224453	rs2289125	NOX4	a	c	0.4874	-0.0059	0.0525	0.9112	130777	-0.3788	0.0823	4.168e-06	130777	-0.1316	0.0581	0.02361	130777	-0.3749	0.0568	4.062e-11	130777	-0.0383	0.0148	0.009885	50786
11	307	95308854	rs11021221	LOC105369439	a	t	0.1483	-0.012	0.0686	0.8608	130777	0.1442	0.1075	0.1798	130777	0.0382	0.0759	0.6145	130777	0.1552	0.0742	0.03649	130777	0.0153	0.0189	0.4172	50786
11	308	97944152	rs187222839	LOC105369454
11	309	100578884	rs6590811	ARHGAP42	t	c	0.4467	0.3318	0.0485	8.157e-12	130777	0.5297	0.0761	3.307e-12	130777	0.3962	0.0537	1.644e-13	130777	0.2058	0.0525	8.886e-05	130777	0.0831	0.0139	1.975e-09	50786
11	309	100593538	rs633185	ARHGAP42	c	g	0.4527	0.3267	0.0479	8.93e-12	130777	0.5141	0.075	7.163e-12	130777	0.3876	0.053	2.556e-13	130777	0.1951	0.0518	0.0001656	130777	0.0803	0.0129	5.133e-10	50786
11	309	100601633	rs6590816	ARHGAP42	a	g	0.4023	0.3077	0.0487	2.625e-10	130777	0.427	0.0763	2.167e-08	130777	0.3458	0.0539	1.381e-10	130777	0.1271	0.0527	0.01583	130777	0.0684	0.0139	8.174e-07	50786
11	309	100610546	rs604723	ARHGAP42	t	c	0.5467	-0.3275	0.048	8.908e-12	130777	-0.5163	0.0752	6.594e-12	130777	-0.3889	0.0531	2.438e-13	130777	-0.1962	0.0519	0.0001577	130777	-0.0795	0.0129	7.684e-10	50786
11	310	107081841	rs7951348	LOC105369477	t	c	0.3997	0.1882	0.0488	0.0001162	130777	0.2143	0.0765	0.005105	130777	0.1975	0.0541	0.0002573	130777	0.0292	0.0528	0.5802	130777	0.048	0.0139	0.000549	50786
11	311	109019018	rs115381894	DDX10–C11orf87
11	312	112960099	rs5794844	NCAM1
11	313	116707338	rs7116797	APOA1	a	g	0.453	0.0862	0.0494	0.08074	130777	0.23	0.0773	0.002939	130777	0.1339	0.0546	0.01427	130777	0.1477	0.0534	0.005667	130777	0.0458	0.0139	0.001027	50786
11	314	117218460	rs1261744	CEP164	t	c	0.8804	0.0771	0.0737	0.2955	130777	0.0882	0.1155	0.4449	130777	0.0822	0.0816	0.3139	130777	0.0013	0.0798	0.9866	130777	0.0171	0.0209	0.4134	50786
11	314	117283676	rs8258	CEP164	t	c	0.5729	-0.1397	0.0483	0.003844	130777	-0.0873	0.0757	0.2486	130777	-0.1208	0.0535	0.02393	130777	0.0462	0.0523	0.3763	130777	-0.004	0.0129	0.7588	50786
11	315	118199425	rs117204111	CD3E–CD3D
11	316	130273230	rs11222084	ADAMTS8	a	t	0.9245	0.1583	0.0905	0.08013	130777	-0.1739	0.1417	0.2197	130777	0.0481	0.1001	0.6307	130777	-0.3355	0.0979	0.0006095	130777	0.0077	0.0249	0.7557	50786
11	317	130779068	rs11222386	SNX19	c	g	0.1955	0.0864	0.0601	0.1508	130777	0.3479	0.0942	0.000221	130777	0.1729	0.0665	0.009353	130777	0.2592	0.065	6.685e-05	130777	0.0185	0.0169	0.2735	50786
12	318	418916	rs4980877	KDM5A	t	c	0.6121	0.0969	0.0489	0.0474	130777	0.2282	0.0766	0.002891	130777	0.1423	0.0541	0.00852	130777	0.1271	0.0529	0.01623	130777	0.0106	0.0139	0.4446	50786
12	319	4358078	rs143750586	CCND2-AS1
12	320	12873748	rs34327	CDKN1B	t	c	0.4784	-0.2376	0.0484	8.995e-07	130777	-0.3766	0.0758	6.672e-07	130777	-0.2847	0.0535	1.04e-07	130777	-0.1408	0.0523	0.007129	130777	-0.0561	0.0129	1.475e-05	50786
12	321	19979881	rs10841376	LOC105369682	c	g	0.4942	0.0104	0.0478	0.8282	130777	-0.0179	0.0749	0.8105	130777	0.0009	0.0529	0.9861	130777	-0.0267	0.0517	0.6054	130777	0.0148	0.0129	0.2507	50786
12	321	20173764	rs12579720	PDE3A	c	g	0.5058	-0.2549	0.0481	1.146e-07	130777	-0.2645	0.0753	0.0004441	130777	-0.2584	0.0532	1.193e-06	130777	-0.0114	0.052	0.8258	130777	-0.0606	0.0129	2.768e-06	50786
12	321	20230639	rs10770612	LINC02398	a	g	0.646	-0.1242	0.0569	0.02899	130777	0.0095	0.0892	0.9154	130777	-0.0807	0.063	0.2001	130777	0.1319	0.0615	0.03204	130777	-0.0361	0.0158	0.02177	50786
12	321	20368269	rs60691990	LOC105369687	t	c	0.9745	-0.0289	0.1532	0.8506	130777	-0.0453	0.2399	0.8502	130777	-0.0324	0.1695	0.8482	130777	-0.0015	0.1656	0.9926	130777	0.0632	0.043	0.1417	50613
12	321	20373541	rs73075659	LOC105369687	a	g	0.9745	-0.0277	0.1523	0.8554	130777	-0.0469	0.2386	0.8443	130777	-0.0327	0.1685	0.8462	130777	-0.0046	0.1647	0.9776	130777	0.0638	0.0429	0.1374	50613
12	322	26438189	rs6487543	SSPN	a	g	0.7471	0.0093	0.0576	0.8714	130777	0.0552	0.0903	0.541	130777	0.0245	0.0638	0.7007	130777	0.0435	0.0623	0.485	130777	0.0055	0.0159	0.7309	50786
12	323	48202941	rs11168244	HDAC7
12	324	49399132	rs1126930	PRKAG1
12	325	49981722	rs7977389	FAM186B	t	c	0.9255	0.1906	0.0907	0.03548	130777	0.2586	0.1421	0.06867	130777	0.2111	0.1003	0.03533	130777	0.076	0.0981	0.4384	130777	0.0567	0.0249	0.02261	50786
12	326	50509937	rs10747570	COX14	a	g	0.0647	-0.1216	0.1012	0.2292	130777	-0.2078	0.1585	0.19	130777	-0.1497	0.1119	0.1811	130777	-0.0964	0.1095	0.3785	130777	-0.0202	0.0288	0.4822	50786
12	326	50537815	rs7302981	CERS5	a	g	0.0578	-0.11	0.1017	0.2794	130777	-0.2067	0.1594	0.1947	130777	-0.1418	0.1126	0.2079	130777	-0.1067	0.11	0.332	130777	-0.0187	0.0288	0.5156	50786
12	327	51056511	rs17210898	DIP2B
12	328	53440779	rs73099903	TNS2	t	c	0.0172	0.2078	0.1868	0.266	130777	0.3345	0.2928	0.2532	130777	0.2523	0.2069	0.2225	130777	0.1164	0.2022	0.5647	130777	0.1089	0.0516	0.035	50613
12	329	54443090	rs7297416	HOXC4	a	c	0.4432	0.1925	0.0493	9.33e-05	130777	0.2709	0.0772	0.0004485	130777	0.2179	0.0545	6.428e-05	130777	0.0783	0.0533	0.1419	130777	0.0251	0.0139	0.07062	50786
12	330	56154968	rs143118162	SARNP
12	331	66343810	rs10784502	HMGA2	t	c	0.8582	0.0578	0.0685	0.3983	130777	0.0152	0.1072	0.8869	130777	0.0439	0.0758	0.5625	130777	-0.0416	0.0741	0.5741	130777	-0.008	0.0189	0.6712	50786
12	331	66374247	rs7312464	HMGA2–MIR6074
12	331	66516948	rs113866309	LLPH
12	332	70325669	rs1152958	MYRFL	a	g	0.2289	-0.0509	0.0568	0.3704	130777	-0.0575	0.089	0.5179	130777	-0.0516	0.0629	0.4114	130777	-0.0188	0.0614	0.7595	130777	-0.0078	0.0159	0.6215	50786
12	333	89941549	rs4842666	POC1B–ATP2B1	t	c	0.6557	0.1489	0.0502	0.003043	130777	0.2929	0.0787	0.0001972	130777	0.1986	0.0556	0.0003544	130777	0.1404	0.0543	0.00978	130777	0.0476	0.014	0.0006443	50786
12	333	89989599	rs1401982	ATP2B1	a	g	0.6184	0.333	0.0494	1.603e-11	130777	0.7341	0.0774	2.513e-21	130777	0.4668	0.0547	1.401e-17	130777	0.4064	0.0535	2.933e-14	130777	0.0689	0.0139	6.865e-07	50786
12	333	90008959	rs2681472	ATP2B1	a	g	0.6231	0.326	0.0493	3.765e-11	130777	0.7207	0.0772	1.056e-20	130777	0.4576	0.0546	5.052e-17	130777	0.4011	0.0533	5.494e-14	130777	0.0668	0.0139	1.46e-06	50786
12	333	90013089	rs2681492	ATP2B1	t	c	0.6238	0.3272	0.0494	3.562e-11	130777	0.7231	0.0774	9.604e-21	130777	0.459	0.0547	4.711e-17	130777	0.4029	0.0535	4.798e-14	130777	0.0669	0.0139	1.407e-06	50786
12	333	90050503	rs12579302	ATP2B1	a	g	0.6261	0.3318	0.0497	2.495e-11	130777	0.7287	0.0779	8.232e-21	130777	0.4641	0.055	3.259e-17	130777	0.4042	0.0538	5.641e-14	130777	0.0671	0.0139	1.397e-06	50786
12	333	90060586	rs17249754	ATP2B1	a	g	0.3732	-0.3367	0.0499	1.431e-11	130777	-0.7363	0.0781	4.166e-21	130777	-0.47	0.0552	1.606e-17	130777	-0.4071	0.0539	4.351e-14	130777	-0.0681	0.0139	9.388e-07	50786
12	333	90069276	rs11105364	ATP2B1	t	g	0.6258	0.3377	0.0497	1.072e-11	130777	0.7325	0.0778	4.898e-21	130777	0.4693	0.055	1.382e-17	130777	0.4023	0.0537	7.086e-14	130777	0.0673	0.0139	1.271e-06	50786
12	334	94180616	rs10859580	CRADD	a	t	0.3949	-0.0395	0.0494	0.4245	130777	-0.1814	0.0774	0.01909	130777	-0.0854	0.0547	0.1182	130777	-0.1451	0.0534	0.006622	130777	-0.023	0.0139	0.09865	50786
12	335	94880742	rs139236208	CCDC41	a	g	0.0139	-0.3019	0.2552	0.2368	128736	-0.4207	0.3992	0.292	128736	-0.3458	0.2822	0.2204	128736	-0.1239	0.2755	0.6529	128736	-0.0436	0.0715	0.5421	49266
12	335	94882905	rs76785029	LOC102724960
12	336	110352509	rs7312132	TCHP	c	g	0.0858	0.0944	0.0846	0.2643	130777	0.1352	0.1325	0.3073	130777	0.1063	0.0936	0.256	130777	0.0453	0.0915	0.6205	130777	0.0366	0.0228	0.1095	50786
12	337	111718231	rs79105258	CUX2	a	c	0.2518	-0.7978	0.0596	7.495e-41	130777	-1.292	0.0934	1.645e-43	130777	-0.9606	0.066	5.173e-48	130777	-0.498	0.0644	1.1e-14	130777	-0.1891	0.0168	1.745e-29	50786
12	338	111884608	rs3184504	SH2B3
12	338	112007756	rs653178	ATXN2
12	337	112817783	rs11066280	RPL6–ALDH1
12	339	115352731	rs2384550	TBX5–TBX3	a	g	0.1357	-0.1095	0.0694	0.1149	130777	-0.1228	0.1088	0.2591	130777	-0.1164	0.0768	0.1299	130777	-0.0024	0.0751	0.9741	130777	-0.0303	0.0189	0.1076	50786
12	339	115387796	rs10850411	TBX5–TBX3	t	c	0.4211	0.0008	0.0483	0.9861	130777	0.0735	0.0757	0.3316	130777	0.0251	0.0534	0.6393	130777	0.0697	0.0522	0.1821	130777	0.0153	0.0129	0.2361	50786
12	339	115552437	rs35444	TBX5–TBX3	a	g	0.7453	0.4188	0.0548	2.066e-14	130777	0.6342	0.0858	1.458e-13	130777	0.4914	0.0606	5.201e-16	130777	0.2146	0.0593	0.0002921	130777	0.0934	0.0149	3.932e-10	50786
12	339	115552878	rs35443	LOC102723639	c	g	0.2547	-0.4202	0.0548	1.693e-14	130777	-0.6354	0.0858	1.302e-13	130777	-0.4927	0.0606	4.357e-16	130777	-0.2145	0.0592	0.000294	130777	-0.0934	0.0149	3.924e-10	50786
12	340	115928440	rs10850519	LOC105370003	c	g	0.1019	-0.0165	0.0803	0.8375	130777	0.0484	0.1259	0.7009	130777	0.0069	0.0889	0.9379	130777	0.0674	0.0869	0.4382	130777	-0.0032	0.0219	0.8835	50786
12	340	116198341	rs11067763	MED13L	a	g	0.695	0.213	0.0518	3.934e-05	130777	0.3034	0.0812	0.000185	130777	0.2427	0.0573	2.31e-05	130777	0.0879	0.0561	0.117	130777	0.0369	0.014	0.008129	50786
12	341	123806219	rs1060105	SBNO1
12	341	123822711	rs7980687	SBNO1
12	342	127031062	rs530280439	LOC283435–LOC100996671
13	343	30146201	rs63418562	SLC7A1	t	c	0.395	-0.1279	0.0493	0.009448	130777	-0.2301	0.0772	0.002883	130777	-0.1614	0.0545	0.003081	130777	-0.1056	0.0533	0.0476	130777	-0.0471	0.0139	0.0007006	50786
13	344	36213631	rs9565436	NBEA	a	c	0.5625	-0.0378	0.0481	0.4316	130777	0.0212	0.0753	0.7781	130777	-0.0181	0.0532	0.7337	130777	0.0592	0.052	0.2548	130777	-0.0074	0.0129	0.567	50786
13	345	110959643	rs7989823	COL4A1	a	c	0.384	-0.0884	0.0547	0.1063	130777	-0.0399	0.0857	0.6415	130777	-0.0722	0.0606	0.233	130777	0.0444	0.0592	0.4526	130777	-0.0422	0.0149	0.004642	50786
13	346	113634937	rs3011549	MCF2L	a	c	0.6623	0.0851	0.0537	0.1131	130777	0.1841	0.0842	0.02871	130777	0.1193	0.0595	0.0449	130777	0.1005	0.0581	0.08354	130777	0.0369	0.0148	0.013	50786
13	346	113636156	rs9549328	MCF2L	t	c	0.2917	0.0212	0.0534	0.6914	130777	0.2175	0.0837	0.009374	130777	0.0848	0.0591	0.1513	130777	0.2008	0.0578	0.0005107	130777	0.0398	0.0149	0.007501	50786
13	347	114503990	rs3934939	FAM70B
13	348	115015163	rs9314907	CDC16	t	c	0.1773	0.0853	0.0624	0.1711	130777	0.1928	0.0977	0.04843	130777	0.1207	0.069	0.08021	130777	0.1135	0.0675	0.09245	130777	0.0466	0.0169	0.005891	50786
14	349	23761094	rs12050260	HOMEZ–H3F3AP2	t	c	0.5141	0.0182	0.0488	0.7087	130777	0.0918	0.0764	0.2298	130777	0.0397	0.054	0.4626	130777	0.0777	0.0528	0.1409	130777	0.0117	0.0139	0.3983	50786
14	349	23865885	rs452036	MYH6	a	g	0.1374	0.1188	0.0696	0.088	130777	0.1323	0.109	0.2249	130777	0.1225	0.077	0.1118	130777	0.0146	0.0753	0.8461	130777	0.0104	0.0189	0.5833	50786
14	350	24835500	rs36226649	NFATC4
14	351	35871217	rs8904	NFKBIA	a	g	0.3067	0.0497	0.0517	0.3365	130777	0.2164	0.081	0.007551	130777	0.1054	0.0572	0.06555	130777	0.1708	0.0559	0.002259	130777	0.01	0.0139	0.4705	50786
14	352	53366149	rs7161323	FERMT2	t	c	0.5926	-0.032	0.0613	0.601	130777	0.0531	0.0961	0.5808	130777	-0.0065	0.0679	0.9238	130777	0.0973	0.0663	0.1419	130777	-0.0014	0.0168	0.933	50786
14	352	53377540	rs9888615	FERMT2	t	c	0.2624	0.0304	0.0547	0.5784	130777	-0.0527	0.0857	0.5386	130777	0.005	0.0606	0.9342	130777	-0.0933	0.0592	0.1149	130777	-0.0053	0.0149	0.7207	50786
14	353	63928546	rs8016306	PPP2R5E	a	g	0.5065	0.0496	0.0476	0.2974	130777	0.117	0.0746	0.1169	130777	0.0714	0.0527	0.1752	130777	0.0694	0.0515	0.1778	130777	0.0084	0.0129	0.5169	50786
14	354	73297741	rs2215590	DPF3	t	c	0.4657	-0.071	0.0479	0.138	130777	-0.1226	0.075	0.1023	130777	-0.0875	0.053	0.0986	130777	-0.0517	0.0518	0.3184	130777	-0.0241	0.0129	0.06183	50786
14	355	92359022	rs2244643	FBLN5	a	c	0.884	0.0444	0.0743	0.5497	130777	0.1085	0.1165	0.3516	130777	0.0662	0.0822	0.4207	130777	0.0679	0.0804	0.3981	130777	0.0126	0.0208	0.5436	50786
14	356	94455554	rs12434998	LOC107984663	t	c	0.6106	0.0056	0.0513	0.9134	130777	-0.0698	0.0803	0.3849	130777	-0.0206	0.0568	0.7169	130777	-0.0724	0.0555	0.1918	130777	-0.01	0.0139	0.4708	50786
14	357	98587630	rs9323988	LOC105370655	t	c	0.9176	-0.0603	0.0872	0.4895	130777	-0.1724	0.1367	0.2071	130777	-0.0971	0.0965	0.3145	130777	-0.1114	0.0943	0.2373	130777	-0.0233	0.0238	0.3267	50786
14	357	98597422	rs367700296	LOC105370655
14	358	100225144	rs1475130	EML1	t	c	0.238	0.015	0.0596	0.8014	130777	-0.1294	0.0934	0.1662	130777	-0.033	0.066	0.6166	130777	-0.1396	0.0645	0.03046	130777	-0.0188	0.0169	0.2636	50786
15	359	40322124	rs937213	EIF2AK4
15	360	41334213	rs112925537	INO80
15	361	42086340	rs4923910	MAPKBP1	c	g	0.148	0.0171	0.0677	0.8001	130777	0.0139	0.106	0.8956	130777	0.0186	0.0749	0.804	130777	0.0003	0.0732	0.9963	130777	0.0202	0.0188	0.2847	50786
15	362	44018656	rs35654783	CKMT1A–PDIA3	t	c	0.3627	-0.0256	0.0506	0.6128	130777	-0.1361	0.0793	0.08626	130777	-0.0621	0.056	0.2675	130777	-0.1123	0.0548	0.04034	130777	-0.0137	0.0139	0.3264	50786
15	363	48914926	rs1036477	FBN1	a	g	0.6371	-0.0237	0.0495	0.6325	130777	-0.0239	0.0776	0.7577	130777	-0.0225	0.0548	0.6818	130777	0.0003	0.0536	0.9956	130777	-0.0064	0.0139	0.6428	50786
15	364	50938978	rs2899463	TRPM7	t	c	0.4475	0.1297	0.048	0.00694	130777	0.2303	0.0753	0.002213	130777	0.1636	0.0532	0.002093	130777	0.099	0.052	0.05668	130777	0.0388	0.0129	0.002736	50786
15	365	62808539	rs956006	TLN2	t	c	0.3162	0.0138	0.0517	0.7894	130777	-0.1594	0.081	0.0492	130777	-0.0426	0.0572	0.4569	130777	-0.1765	0.056	0.001616	130777	-0.0179	0.014	0.2002	50786
15	366	63374825	rs1027647	TPM1	a	c	0.4228	-0.0275	0.051	0.5895	130777	-0.1236	0.0799	0.1219	130777	-0.0582	0.0565	0.3026	130777	-0.0988	0.0552	0.07338	130777	-0.0092	0.0139	0.5081	50786
15	367	66869072	rs7178615	LCTL	a	g	0.5834	0.0435	0.0512	0.3955	130777	0.073	0.0802	0.3631	130777	0.0544	0.0567	0.3376	130777	0.0225	0.0554	0.6838	130777	0.0009	0.0139	0.9461	50786
15	368	67460009	rs11638064	SMAD3	a	g	0.4375	-0.0786	0.0481	0.1027	130777	-0.0288	0.0754	0.7024	130777	-0.0615	0.0533	0.2485	130777	0.0504	0.0521	0.3328	130777	0.0003	0.0129	0.9819	50786
15	369	68635775	rs1563894	ITGA11	a	g	0.8803	0.1199	0.0731	0.1009	130777	0.1086	0.1145	0.3427	130777	0.1146	0.0809	0.1564	130777	-0.0037	0.0791	0.9622	130777	0.0028	0.0199	0.8867	50786
15	370	69675605	rs117638970	PAQR5
15	370	69682916	rs117539635	PAQR5
15	371	71606380	rs11631778	THSD4	a	g	0.7615	0.0719	0.0584	0.2184	130777	-0.033	0.0916	0.7184	130777	0.0378	0.0647	0.5586	130777	-0.1155	0.0632	0.0675	130777	0.0282	0.0159	0.07566	50786
15	372	75077367	rs1378942	CSK	a	c	0.1994	-0.1809	0.0598	0.002498	130777	-0.3926	0.0937	2.821e-05	130777	-0.2512	0.0662	0.0001488	130777	-0.209	0.0647	0.001239	130777	-0.0363	0.0168	0.0313	50786
15	372	75125645	rs6495122	CPLX3–ULK3	a	c	0.8085	0.1647	0.0604	0.006449	130777	0.3741	0.0947	7.811e-05	130777	0.2335	0.0669	0.0004821	130777	0.2031	0.0654	0.001889	130777	0.0254	0.0169	0.1315	50786
15	373	76295311	rs187680191	NRG4
15	374	79070000	rs62012628	ADAMTS7
15	374	79156983	rs62011052	MORF4L1	t	c	0.7615	0.0865	0.057	0.1293	130777	-0.1063	0.0893	0.2338	130777	0.0211	0.0631	0.7383	130777	-0.1875	0.0617	0.002363	130777	-0.0124	0.0159	0.4335	50786
15	375	81013037	rs35199222	ABHD17C	a	g	0.0648	0.0162	0.0972	0.8679	130777	0.1532	0.1523	0.3141	130777	0.0636	0.1076	0.5543	130777	0.1436	0.1052	0.1722	130777	0.0013	0.0268	0.9617	50786
15	375	81016227	rs2759308	ABHD17C	a	g	0.0649	0.0168	0.0971	0.8627	130777	0.1557	0.152	0.3058	130777	0.0649	0.1074	0.5458	130777	0.1448	0.1051	0.168	130777	0.001	0.0268	0.9703	50786
15	375	81028965	rs11634851	ABHD17C	c	g	0.9344	-0.0135	0.0979	0.8903	130777	-0.1622	0.1533	0.2901	130777	-0.065	0.1083	0.5483	130777	-0.1537	0.1058	0.1466	130777	-0.0016	0.0268	0.9516	50786
15	376	83799632	rs2034618	HDGFRP3	t	c	0.0945	-0.0763	0.0818	0.3507	130777	-0.0474	0.1282	0.7114	130777	-0.0679	0.0905	0.4531	130777	0.0375	0.0885	0.6712	130777	-0.0258	0.0228	0.2578	50786
15	377	85464630	rs1451538	SLC28A1	t	c	0.0653	-0.4348	0.0991	1.147e-05	130777	-0.8248	0.1553	1.093e-07	130777	-0.5647	0.1097	2.654e-07	130777	-0.3854	0.1073	0.000326	130777	-0.1155	0.0277	3.002e-05	50786
15	378	89564958	rs734780	LOC102724566	t	c	0.4567	-0.0059	0.048	0.9023	130777	0.1631	0.0751	0.02993	130777	0.0508	0.0531	0.3386	130777	0.1676	0.0519	0.00123	130777	0.0432	0.0129	0.0008436	50786
15	379	90649072	rs9708177	IDH2–DT	t	c	0.0192	0.092	0.2303	0.6896	130777	0.5034	0.3625	0.165	130777	0.217	0.256	0.3966	130777	0.4263	0.249	0.08693	130777	0.1019	0.0637	0.1095	50786
15	380	91416550	rs17514846	FURIN	a	c	0.1441	0.2904	0.0681	2.015e-05	130777	0.6058	0.1067	1.382e-08	130777	0.3956	0.0754	1.538e-07	130777	0.3263	0.0737	9.511e-06	130777	0.1125	0.0189	2.591e-09	50786
15	380	91427692	rs138682554	FES
15	380	91437388	rs2521501	FES
15	381	95312071	rs12906962	LOC105370988	t	c	0.7481	-0.1546	0.0576	0.007336	130777	-0.2423	0.0903	0.007295	130777	-0.1843	0.0638	0.00386	130777	-0.0822	0.0624	0.1874	130777	-0.0598	0.0159	0.0001658	50786
15	382	96635898	rs4984496	LOC105369212	t	g	0.1721	0.0712	0.067	0.288	130777	0.1286	0.105	0.2205	130777	0.0898	0.0742	0.2258	130777	0.048	0.0725	0.5077	130777	0.013	0.0189	0.4908	50786
15	382	96635899	rs4984497	LOC105369212	t	c	0.172	0.0704	0.0666	0.2908	130777	0.1257	0.1044	0.2284	130777	0.0883	0.0737	0.2312	130777	0.0461	0.0721	0.5224	130777	0.0121	0.0189	0.5219	50786
16	383	2086421	rs139491786	SLC9A3R2
16	384	4943019	rs12921187	PPL	t	g	0.349	-0.1068	0.0511	0.0366	130777	-0.1089	0.08	0.1737	130777	-0.1067	0.0565	0.05915	130777	-0.004	0.0553	0.9428	130777	-0.0406	0.0139	0.003551	50786
16	384	4946794	rs12596053	PPL	a	c	0.3376	-0.1302	0.0519	0.01212	130777	-0.1259	0.0813	0.1216	130777	-0.1281	0.0574	0.02578	130777	0.0028	0.0561	0.9609	130777	-0.0459	0.0149	0.002053	50786
16	385	15910743	rs3915499	MYH11	a	g	0.2008	-0.067	0.0597	0.2621	130777	-0.1484	0.0936	0.1128	130777	-0.0958	0.0661	0.1475	130777	-0.0729	0.0646	0.2595	130777	-0.0132	0.0169	0.4351	50786
16	386	20365654	rs13333226	UMOD	a	g	0.9463	0.026	0.1062	0.8063	130777	0.0232	0.1664	0.8891	130777	0.0258	0.1175	0.8264	130777	-0.0079	0.1149	0.9453	130777	0.0033	0.0299	0.9108	50786
16	387	21091291	rs9935770	DNAH3	t	c	0.4799	-0.0851	0.0477	0.07429	130777	-0.1699	0.0747	0.0229	130777	-0.1124	0.0527	0.0331	130777	-0.0878	0.0516	0.08877	130777	-0.0452	0.0129	0.0004588	50786
16	388	24733141	rs200541	TNRC6A	a	g	0.0759	-0.2082	0.0911	0.02232	130777	-0.4858	0.1428	0.0006658	130777	-0.302	0.1009	0.002756	130777	-0.2788	0.0986	0.004665	130777	-0.0504	0.0257	0.05018	50786
16	388	24788645	rs11639856	TNRC6A	a	t	0.0851	-0.1966	0.0853	0.02115	130777	-0.4112	0.1336	0.00208	130777	-0.2694	0.0944	0.004299	130777	-0.2141	0.0922	0.0202	130777	-0.0494	0.0238	0.03769	50786
16	389	30936743	rs72799341	FBXL19	a	g	0.0876	0.2384	0.0844	0.004752	130777	0.2153	0.1322	0.1034	130777	0.2315	0.0934	0.01322	130777	-0.0193	0.0913	0.8322	130777	0.046	0.0229	0.04449	50786
16	390	56328811	rs56143613	GNAO1
16	391	65265702	rs56249585	LOC105371314
16	392	69640217	rs33063	NFAT5	a	g	0.1547	0.1127	0.0659	0.08714	130777	0.1513	0.1033	0.1428	130777	0.1252	0.0729	0.08602	130777	0.0404	0.0713	0.5707	130777	0.01	0.0179	0.5781	50786
16	392	69903165	rs141767645	WWP2
16	393	70118215	rs200337503	RPS10P24–PDPR
16	394	70755610	rs117006983	VAC14
16	395	75331044	rs11643209	CFDP1	t	g	0.5184	-0.1429	0.0533	0.007351	130777	-0.3513	0.0836	2.639e-05	130777	-0.2125	0.059	0.0003192	130777	-0.2055	0.0576	0.0003634	130777	-0.057	0.0148	0.0001153	50786
16	395	75444572	rs35261357	CFDP1	t	c	0.5251	0.1262	0.0505	0.01239	130777	0.296	0.0791	0.000183	130777	0.1831	0.0559	0.001051	130777	0.1681	0.0546	0.002076	130777	0.049	0.0139	0.0004172	50786
16	396	81513871	rs12928482	CMIP	a	g	0.381	-0.1596	0.0496	0.001283	130777	-0.2137	0.0776	0.00593	130777	-0.1784	0.0548	0.00114	130777	-0.0535	0.0536	0.3186	130777	-0.0538	0.0139	0.0001078	50786
16	396	81574197	rs8059962	CMIP	t	c	0.701	-0.07	0.0523	0.1807	130777	-0.1944	0.0819	0.01761	130777	-0.1116	0.0579	0.05371	130777	-0.1208	0.0566	0.03263	130777	-0.0294	0.0149	0.04812	50786
16	397	83045790	rs7500448	CDH13	a	g	0.7412	-0.0226	0.055	0.681	130777	0.2078	0.0861	0.01583	130777	0.0558	0.0609	0.3595	130777	0.2193	0.0595	0.000227	130777	0.0208	0.0149	0.1634	50786
16	398	83764204	rs3096277	CDH13	t	c	0.611	0.0429	0.049	0.3811	130777	0.0632	0.0768	0.4108	130777	0.0501	0.0542	0.3559	130777	0.0248	0.053	0.6405	130777	0.0145	0.0139	0.2975	50786
16	399	89682006	rs460105	DPEP1	t	c	0.9735	0.3362	0.1624	0.03849	128736	0.4879	0.2542	0.05493	128736	0.3781	0.1797	0.03543	128736	0.1756	0.1755	0.3171	128736	-0.0105	0.0454	0.8171	49266
16	399	89704365	rs1126464	DPEP1	c	g	0.3231	0.0551	0.0585	0.3465	130777	-0.1225	0.0917	0.1819	130777	-0.0035	0.0648	0.9571	130777	-0.1825	0.0633	0.003938	130777	0.0049	0.0159	0.7578	50786
17	400	1333598	rs12941318	CRK	t	c	0.7794	0.0511	0.0612	0.404	130777	0.0592	0.0958	0.537	130777	0.055	0.0677	0.4169	130777	0.0059	0.0662	0.9285	130777	0.0158	0.0169	0.3492	50786
17	400	1353920	rs34457140	CRK	t	g	0.7869	0.0453	0.0624	0.4679	130777	-0.0088	0.0978	0.9282	130777	0.0271	0.0691	0.6951	130777	-0.0519	0.0675	0.4416	130777	0.0071	0.0169	0.6731	50786
17	401	1978963	rs9303241	SMG6	a	t	0.2582	0.0926	0.0546	0.09008	130777	0.2061	0.0856	0.01601	130777	0.1313	0.0604	0.02984	130777	0.101	0.0591	0.08743	130777	0.0264	0.0149	0.07675	50786
17	402	3888437	rs67833703	ATP2A3–ZZEF1	t	c	0.22	0.1338	0.0632	0.03425	130777	0.1156	0.099	0.2429	130777	0.1256	0.07	0.07261	130777	-0.01	0.0684	0.884	130777	0.0353	0.0179	0.04826	50786
17	403	6473828	rs7226020	KIAA0753	t	c	0.7186	0.0389	0.0581	0.5028	130777	-0.2125	0.0911	0.01967	130777	-0.044	0.0644	0.4944	130777	-0.2524	0.0628	5.898e-05	130777	-0.0165	0.0158	0.2945	50786
17	404	7185062	rs5417	SLC2A4	a	c	0.3489	0.0433	0.05	0.3864	130777	0.106	0.0784	0.1762	130777	0.0658	0.0554	0.2348	130777	0.0564	0.0541	0.2977	130777	0.0148	0.0139	0.2858	50786
17	405	7571752	rs78378222	TP53–SLC2A4
17	406	16175025	rs35565381	PIGL	t	c	0.1915	-0.0913	0.0622	0.1422	130777	-0.2521	0.0975	0.009725	130777	-0.1451	0.0689	0.03518	130777	-0.1671	0.0673	0.01308	130777	-0.0129	0.0169	0.4448	50786
17	407	40317241	rs79089478	KCNH4–HSD17B1
17	407	40709867	rs138643143	HSD17B1P1–COASY
17	408	42060631	rs62080325	PYY
17	409	43208121	rs12946454	PLCD3	a	t	0.8331	0.0145	0.064	0.821	130777	-0.0638	0.1002	0.5243	130777	-0.011	0.0708	0.8761	130777	-0.075	0.0692	0.2785	130777	-0.0041	0.0179	0.8192	50786
17	410	43928630	rs551011992	MAPT-AS1
17	411	44199290	rs115231027/rs4792830	KANSL1
17	412	45013271	rs17608766	GOSR2
17	413	46688256	rs7406910	HOXB7	t	c	0.1258	-0.3182	0.0723	1.088e-05	130777	-0.5743	0.1133	4.041e-07	130777	-0.4029	0.0801	4.883e-07	130777	-0.26	0.0782	0.0008886	130777	-0.0783	0.0199	8.068e-05	50786
17	413	46824674	rs79917357	LOC105371811–LOC105371812	a	g	0.101	0.0944	0.086	0.2723	130777	-0.0564	0.1347	0.6755	130777	0.0441	0.0952	0.6434	130777	-0.1548	0.0929	0.09584	130777	-0.0123	0.0238	0.6053	50786
17	413	46874272	rs585736	TTLL6
17	414	47402807	rs12940887	ZNF652	t	c	0.134	0.0941	0.0708	0.1837	130777	0.2268	0.1109	0.04082	130777	0.1384	0.0783	0.07724	130777	0.1379	0.0765	0.07159	130777	0.0367	0.0199	0.06443	50786
17	414	47440466	rs16948048	LOC102724596	a	g	0.8669	-0.0878	0.07	0.2099	130777	-0.223	0.1097	0.04205	130777	-0.133	0.0775	0.08607	130777	-0.1387	0.0757	0.0671	130777	-0.0316	0.0198	0.1109	50786
17	415	57853214	rs2645466	VMP1	a	c	0.4125	-0.058	0.0485	0.2325	130777	-0.1656	0.076	0.0294	130777	-0.095	0.0537	0.07704	130777	-0.1055	0.0525	0.04442	130777	-0.0187	0.0139	0.1767	50786
17	416	59483766	rs8068318	TBX2	t	c	0.3674	0.2206	0.0496	8.506e-06	130777	0.3348	0.0776	1.594e-05	130777	0.2576	0.0548	2.63e-06	130777	0.1159	0.0536	0.03054	130777	0.0616	0.014	1.075e-05	50786
17	416	59485393	rs2240736	C17orf82,TBX2	t	c	0.3931	0.2499	0.0491	3.602e-07	130777	0.378	0.0769	8.877e-07	130777	0.2913	0.0543	8.252e-08	130777	0.1298	0.0531	0.01451	130777	0.07	0.014	5.531e-07	50786
17	417	60767151	rs740698	MRC2	t	c	0.6866	-0.0775	0.0536	0.1482	130777	-0.2576	0.084	0.002163	130777	-0.1367	0.0593	0.0212	130777	-0.1791	0.058	0.002	130777	-0.0399	0.0149	0.00736	50786
17	418	61548948	rs4459609	CYB561–LOC342541	a	c	0.6315	-0.1677	0.0493	0.0006777	130777	-0.2539	0.0773	0.001021	130777	-0.1962	0.0546	0.0003256	130777	-0.0798	0.0534	0.1349	130777	-0.0496	0.0139	0.000355	50786
17	418	61556298	rs4295	ACE	c	g	0.3678	0.1737	0.05	0.0005098	130777	0.2813	0.0783	0.000329	130777	0.2094	0.0553	0.0001538	130777	0.1007	0.0541	0.06257	130777	0.051	0.0139	0.0002434	50786
17	418	61559625	rs4308	ACE	a	g	0.3594	0.1714	0.0499	0.0005987	130777	0.2925	0.0782	0.000185	130777	0.2118	0.0553	0.0001272	130777	0.1144	0.054	0.03429	130777	0.0553	0.0139	6.975e-05	50786
17	419	62407559	rs7225219	PECAM1	a	t	0.7475	-0.0103	0.0549	0.8508	130777	-0.0255	0.086	0.7666	130777	-0.0164	0.0608	0.7869	130777	-0.0114	0.0594	0.848	130777	0.0051	0.0149	0.7302	50786
17	420	73949045	rs2467099	ACOX1	t	c	0.2276	-0.0368	0.0576	0.5225	130777	-0.0775	0.0903	0.3903	130777	-0.0496	0.0638	0.4363	130777	-0.0418	0.0623	0.5021	130777	-0.0105	0.0159	0.5069	50786
17	420	73950216	rs4788913	ACOX1	a	g	0.697	0.0763	0.0526	0.1472	130777	0.1223	0.0825	0.138	130777	0.0915	0.0583	0.1161	130777	0.046	0.0569	0.419	130777	0.0228	0.0149	0.125	50786
17	421	75317300	rs57927100	SEPT9
17	422	76790279	rs8073626	USP36	t	c	0.3832	-0.0733	0.0492	0.1361	130777	-0.16	0.077	0.03773	130777	-0.1019	0.0544	0.06105	130777	-0.0955	0.0532	0.07261	130777	-0.0443	0.0139	0.001413	50786
17	423	78530359	rs139293840	RPTOR	a	g	0.0144	0.6295	0.2212	0.004426	128736	2.3576	0.3459	9.421e-12	128736	1.1983	0.2445	9.553e-07	128736	1.7445	0.239	2.881e-13	128736	0.3548	0.0616	8.389e-09	49093
18	424	721563	rs8098380	YES1	a	c	0.5572	0.2828	0.0496	1.203e-08	130777	0.5151	0.0777	3.452e-11	130777	0.3618	0.0549	4.409e-11	130777	0.228	0.0537	2.151e-05	130777	0.0689	0.0139	7.071e-07	50786
18	425	6282593	rs403814	L3MBTL4	a	c	0.8602	0.0094	0.0687	0.8906	130777	0.1562	0.1076	0.1467	130777	0.0564	0.076	0.4585	130777	0.1463	0.0743	0.04885	130777	-0.0115	0.0189	0.5405	50786
18	426	34289285	rs61735998	FHOD3
18	427	42008097	rs12606620	LINC01478	t	g	0.3895	-0.0227	0.0493	0.6456	130777	-0.1299	0.0772	0.09266	130777	-0.058	0.0546	0.2878	130777	-0.1086	0.0533	0.04162	130777	-0.0071	0.0139	0.6091	50786
18	427	42141977	rs12958173	SETBP1	a	c	0.0301	0.1934	0.1513	0.2012	130777	0.3169	0.2372	0.1815	130777	0.2392	0.1675	0.1534	130777	0.1006	0.1637	0.5387	130777	-0.0176	0.0415	0.6717	50786
18	428	43096236	rs2193635	SLC14A2	t	c	0.3265	-0.1625	0.0509	0.001419	130777	0.0192	0.0798	0.8095	130777	-0.1034	0.0564	0.06653	130777	0.1864	0.0551	0.0007156	130777	0.0183	0.0139	0.1877	50786
18	428	43097750	rs7236548	SLC14A2	a	c	0.3107	-0.1662	0.0517	0.001296	130777	0.0584	0.0809	0.4705	130777	-0.0931	0.0572	0.1033	130777	0.2291	0.0559	4.135e-05	130777	0.0162	0.0139	0.2457	50786
18	429	48142854	rs745821	MAPK4	t	g	0.5433	0.1051	0.0481	0.02873	130777	0.0876	0.0753	0.2449	130777	0.0989	0.0532	0.06296	130777	-0.0189	0.052	0.716	130777	0.0466	0.0129	0.0003127	50786
18	429	48283949	rs36010659	MAPK4–MRO	t	c	0.9427	-0.0925	0.1057	0.3815	130777	0.1477	0.1657	0.3727	130777	-0.012	0.117	0.9184	130777	0.2346	0.1144	0.04028	130777	0.0341	0.0296	0.2499	50786
18	430	59096824	rs183335240	CDH20
19	431	2177625	rs55678414	DOT1L	t	g	0.7375	0.0214	0.0545	0.6952	130777	-0.3765	0.0854	1.032e-05	130777	-0.109	0.0603	0.0706	130777	-0.4075	0.0589	4.694e-12	130777	-0.0407	0.0149	0.0064	50786
19	431	2226772	rs2302061	DOT1L	c	g	0.267	-0.0016	0.0586	0.9777	130777	0.43	0.0919	2.889e-06	130777	0.1401	0.0649	0.03091	130777	0.4419	0.0634	3.226e-12	130777	0.043	0.0159	0.006746	50786
19	431	2232221	rs740406	AMH	a	g	0.7639	0.0165	0.0609	0.7866	130777	-0.4186	0.0954	1.143e-05	130777	-0.1266	0.0674	0.06016	130777	-0.4435	0.0658	1.61e-11	130777	-0.0438	0.0168	0.009216	50786
19	431	2249477	rs10407022	AMH	t	g	0.6171	0.1428	0.0549	0.009371	130777	0.0405	0.0861	0.6381	130777	0.1081	0.0608	0.07547	130777	-0.0981	0.0594	0.09895	130777	0.0221	0.0148	0.1358	50786
19	432	7224431	rs7248104	INSR	a	g	0.3623	0.1265	0.0496	0.01074	130777	0.0146	0.0777	0.8505	130777	0.0896	0.0549	0.1025	130777	-0.1052	0.0536	0.04981	130777	0.0097	0.0139	0.4872	50786
19	432	7252756	rs4247374	INSR
19	432	7255701	rs36047283	INSR
19	432	7258405	rs11671314	INSR	c	g	0.2672	0.0229	0.0713	0.7475	130777	0.0743	0.1117	0.5057	130777	0.0395	0.0789	0.6167	130777	0.0467	0.077	0.5441	130777	0.0445	0.0198	0.02473	50786
19	432	7259346	rs10427021	INSR
19	433	10334443	rs2116941	S1PR2	a	c	0.4037	0.0665	0.0486	0.1714	130777	0.1235	0.0762	0.1052	130777	0.0856	0.0538	0.1116	130777	0.0508	0.0526	0.3347	130777	0.0325	0.0139	0.01921	50786
19	433	10372360	rs200688233	MRPL4
19	434	11526182	rs77279095	RGL3
19	434	11526765	rs167479	RGL3
19	434	11584818	rs17638167	ELAVL3	t	c	0.0766	-0.1647	0.0892	0.06487	130777	-0.297	0.1397	0.03356	130777	-0.2073	0.0987	0.03582	130777	-0.134	0.0964	0.1646	130777	-0.0347	0.0249	0.1625	50786
19	435	15278808	rs10418305	NOTCH3	c	g	0.157	0.0442	0.0691	0.5223	130777	-0.0893	0.1083	0.4097	130777	-0.0001	0.0765	0.999	130777	-0.1265	0.0748	0.09074	130777	-0.0191	0.0188	0.3114	50786
19	436	17218970	rs4808569	MYO9B	a	c	0.0193	-0.0099	0.175	0.9547	130777	0.221	0.2743	0.4205	130777	0.0736	0.1938	0.7039	130777	0.2461	0.1895	0.194	130777	0.0516	0.0476	0.2782	50786
19	437	19260686	rs75746498	MEF2B,MEF2BNB–MEF2B	t	g	0.248	0.3497	0.059	3.083e-09	130777	0.3573	0.0924	0.0001111	130777	0.3529	0.0653	6.49e-08	130777	0.0052	0.0638	0.9345	130777	0.0408	0.0169	0.0157	50786
19	437	19263938	rs58190593	MEF2B,MEF2BNB–MEF2B	t	c	0.3413	0.2807	0.0527	9.881e-08	130777	0.3725	0.0825	6.36e-06	130777	0.3118	0.0583	8.905e-08	130777	0.0876	0.057	0.1239	130777	0.04	0.0149	0.007105	50786
19	438	19665643	rs8103992	PBX4
19	438	19789528	rs2304130	ZNF101	a	g	0.8925	0.2019	0.0774	0.009118	130777	0.2427	0.1214	0.04558	130777	0.2178	0.0857	0.01106	130777	0.0317	0.0837	0.7048	130777	0.0421	0.0218	0.05336	50786
19	439	30294991	rs62104477	CCNE1	t	g	0.0854	0.0811	0.0851	0.3406	130777	-0.0597	0.1333	0.6542	130777	0.0343	0.0942	0.7154	130777	-0.1379	0.092	0.1342	130777	-0.0152	0.0238	0.525	50786
19	439	30321561	rs34331990	CCNE1	t	g	0.801	-0.0267	0.0597	0.6541	130777	-0.0156	0.0935	0.8676	130777	-0.0215	0.066	0.7449	130777	0.0046	0.0645	0.9427	130777	0.0063	0.0169	0.7069	50786
19	440	31927547	rs8105753	LOC107985311	a	c	0.6179	0.077	0.0494	0.119	130777	0.2254	0.0773	0.003564	130777	0.1266	0.0546	0.02053	130777	0.1512	0.0534	0.004642	130777	0.047	0.0139	0.0007175	50786
19	441	40760449	rs9710247	AKT2	a	g	0.6153	-0.1211	0.0557	0.02982	130777	-0.1443	0.0874	0.09859	130777	-0.1277	0.0617	0.03853	130777	-0.0251	0.0602	0.6773	130777	-0.012	0.0158	0.4456	50786
19	442	41861359	rs4803457	TGFB1	t	c	0.5098	0.0032	0.0477	0.9468	130777	0.1257	0.0747	0.09237	130777	0.0455	0.0527	0.3878	130777	0.1172	0.0516	0.02301	130777	0.0332	0.0129	0.01035	50786
19	443	45412079	rs7412	APOE	t	c	0.0425	-0.2508	0.1214	0.03878	129230	-0.6637	0.1899	0.0004735	129230	-0.3893	0.1342	0.003722	129230	-0.4098	0.1312	0.001786	129230	-0.1394	0.0343	4.715e-05	49266
19	444	50139932	rs61760904	RRAS
20	445	8626271	rs6108168	PLCB1	a	c	0.3208	-0.044	0.0524	0.4009	130777	-0.0552	0.0821	0.5014	130777	-0.048	0.058	0.4082	130777	-0.0081	0.0567	0.8865	130777	-0.0218	0.0149	0.1426	50786
20	446	10658882	rs6040076	JAG1–LOC101929395	c	g	0.4449	-0.0769	0.0526	0.1436	130777	-0.2363	0.0824	0.004147	130777	-0.131	0.0582	0.02447	130777	-0.1581	0.0569	0.005438	130777	-0.0279	0.0149	0.0608	50786
20	446	10669188	rs2206815	JAG1–LOC101929395	a	c	0.4218	-0.0973	0.0484	0.0443	130777	-0.2556	0.0757	0.0007384	130777	-0.151	0.0535	0.00479	130777	-0.1574	0.0523	0.002605	130777	-0.0391	0.013	0.002575	50786
20	446	10767811	rs1040922	LOC101929395–LOC107985398	t	g	0.0724	0.0829	0.0924	0.3695	130777	0.1374	0.1447	0.3425	130777	0.0999	0.1023	0.3289	130777	0.0594	0.0999	0.5521	130777	0.0209	0.0258	0.418	50786
20	446	10965998	rs1887320	C20orf187	a	g	0.485	0.2786	0.0477	5.169e-09	130777	0.2978	0.0747	6.731e-05	130777	0.286	0.0528	6.013e-08	130777	0.0253	0.0516	0.6235	130777	0.0625	0.0129	1.304e-06	50786
20	446	10969030	rs1327235	C20orf187	a	g	0.5068	-0.2736	0.0477	9.992e-09	130777	-0.2987	0.0748	6.531e-05	130777	-0.2826	0.0528	8.885e-08	130777	-0.0324	0.0516	0.5305	130777	-0.0608	0.0129	2.51e-06	50786
20	447	19465907	rs6081613	SLC24A3	a	g	0.5068	-0.0091	0.0476	0.8485	130777	0.2385	0.0746	0.00139	130777	0.074	0.0527	0.1601	130777	0.2493	0.0515	1.295e-06	130777	0.0043	0.0129	0.7421	50786
20	447	19469002	rs3790227	SLC24A3	a	c	0.5198	-0.0177	0.0476	0.7105	130777	0.224	0.0746	0.002684	130777	0.0638	0.0527	0.2263	130777	0.2423	0.0515	2.571e-06	130777	0.0024	0.0129	0.8542	50786
20	447	19494801	rs1109605	SLC24A3	t	c	0.6528	-0.0095	0.05	0.8495	130777	-0.2982	0.0784	0.0001421	130777	-0.1069	0.0554	0.05355	130777	-0.2928	0.0541	6.31e-08	130777	0.0008	0.0139	0.9561	50786
20	448	23502129	rs369386096	CST13P
20	449	30169673	rs6060114	LOC107985416
20	450	31360383	rs2424908	DNMT3B	t	c	0.4833	0.0579	0.0494	0.2413	130777	0.0125	0.0775	0.8722	130777	0.0435	0.0547	0.4263	130777	-0.0424	0.0535	0.428	130777	0.0017	0.0139	0.9023	50786
20	451	33764554	rs867186	PROCR	a	g	0.9592	-0.0602	0.1203	0.6166	130777	-0.1192	0.1884	0.527	130777	-0.0799	0.133	0.5481	130777	-0.0608	0.1301	0.6404	130777	-0.0124	0.0328	0.7048	50786
20	452	40251829	rs6129880	CHD6	t	g	0.4671	0.1271	0.0489	0.009328	130777	0.1508	0.0766	0.0489	130777	0.134	0.0541	0.01326	130777	0.0248	0.0529	0.6389	130777	0.0191	0.0139	0.1688	50786
20	453	42795152	rs6031431	JPH2	a	g	0.6832	-0.2253	0.0517	1.305e-05	130777	-0.3927	0.081	1.237e-06	130777	-0.2816	0.0572	8.56e-07	130777	-0.1676	0.0559	0.002732	130777	-0.0503	0.0139	0.0003114	50786
20	453	42797358	rs6031435	JPH2	a	g	0.6924	-0.2177	0.0519	2.721e-05	130777	-0.3894	0.0813	1.667e-06	130777	-0.2752	0.0574	1.64e-06	130777	-0.1726	0.0561	0.002114	130777	-0.0505	0.0139	0.0002914	50786
20	454	47308798	rs6095241	PREX1	a	g	0.4251	-0.104	0.0483	0.03131	130777	-0.0421	0.0757	0.5783	130777	-0.0831	0.0535	0.1201	130777	0.0652	0.0522	0.212	130777	0.0055	0.0129	0.6694	50786
20	454	47309716	rs6019378	PREX1	t	c	0.3675	-0.0701	0.0496	0.1574	130777	0.0214	0.0777	0.7828	130777	-0.0392	0.0549	0.4749	130777	0.0937	0.0537	0.08073	130777	0.0132	0.0139	0.344	50786
20	454	47411149	rs80346118	PREX1	a	g	0.032	-0.2733	0.1365	0.04516	130777	-0.4046	0.2138	0.05841	130777	-0.316	0.151	0.03637	130777	-0.1363	0.1477	0.356	130777	-0.0629	0.0379	0.09661	50786
20	455	57472174	rs1407040	GNAS	t	c	0.7249	-0.2371	0.0535	9.369e-06	130777	-0.2916	0.0838	0.0005028	130777	-0.2574	0.0592	1.376e-05	130777	-0.0515	0.0579	0.3732	130777	-0.0587	0.0149	8.096e-05	50786
20	455	57751117	rs6015450	GS–EDN3
20	456	62692060	rs6090040	TCEA2	a	c	0.3157	0.0215	0.0531	0.6851	130777	0.1559	0.0832	0.0611	130777	0.0672	0.0588	0.2532	130777	0.1391	0.0575	0.01545	130777	0.0168	0.0149	0.2581	50786
21	457	16343812	rs13050325	NRIP1	a	g	0.7448	0.048	0.0547	0.3803	130777	0.0477	0.0857	0.5775	130777	0.0463	0.0605	0.4445	130777	-0.001	0.0592	0.9861	130777	0.0054	0.0149	0.7189	50786
21	458	30123533	rs57448815	N6AMT1	a	g	0.7878	0.0109	0.0594	0.8546	130777	-0.0703	0.0931	0.45	130777	-0.0156	0.0658	0.8125	130777	-0.077	0.0643	0.2311	130777	-0.0249	0.0168	0.1394	50786
21	459	33788341	rs11701033	EVA1C	c	g	0.7572	-0.033	0.0593	0.578	130777	-0.0287	0.0929	0.7571	130777	-0.0316	0.0656	0.6305	130777	0.0066	0.0641	0.9176	130777	0.006	0.0168	0.7218	50786
21	460	39983448	rs117870289	ERG
21	461	44720890	rs79094191	LINC00322
21	461	44721027	rs112204826	LINC00322
21	461	44760603	rs12627651	CRYAA–SIK1	a	g	0.1276	0.1746	0.079	0.02704	130777	0.0708	0.1237	0.5672	130777	0.1407	0.0874	0.1074	130777	-0.1	0.0854	0.2418	130777	0.0339	0.0218	0.1206	50786
21	461	45107562	rs9306160	RRP1B	t	c	0.1846	-0.0812	0.0615	0.1868	130777	-0.1348	0.0964	0.162	130777	-0.0976	0.0681	0.1518	130777	-0.0567	0.0666	0.394	130777	-0.0382	0.0169	0.02423	50786
22	462	18468369	rs8139817	MICAL3	a	c	0.9524	-0.1678	0.1156	0.1467	130777	-0.2077	0.1812	0.2517	130777	-0.1809	0.1279	0.1574	130777	-0.0347	0.1251	0.7816	130777	-0.027	0.0318	0.3968	50786
22	463	19967980	rs12628032	ARVCF	t	c	0.2277	0.0669	0.0569	0.2403	130777	0.3735	0.0892	2.81e-05	130777	0.1688	0.063	0.007388	130777	0.3111	0.0616	4.341e-07	130777	0.0397	0.0159	0.01247	50786
22	463	19977647	rs2012714	ARVCF	t	c	0.1992	0.1058	0.0598	0.07661	130777	0.4791	0.0936	3.102e-07	130777	0.2301	0.0661	0.0005043	130777	0.3778	0.0647	5.116e-09	130777	0.0691	0.0169	4.164e-05	50786
22	463	19988167	rs4819852	ARVCF	a	g	0.109	0.0407	0.0766	0.5947	130777	0.4362	0.12	0.000277	130777	0.1712	0.0847	0.04327	130777	0.3993	0.0828	1.425e-06	130777	0.0455	0.0208	0.02914	50786
22	464	29151150	rs34887403	HSCB	a	g	0.2137	0.0275	0.0601	0.6475	130777	-0.001	0.0942	0.9914	130777	0.0189	0.0665	0.7764	130777	-0.0242	0.065	0.7096	130777	0.0148	0.0169	0.3795	50786
22	464	29252732	rs5762862	ZNRF3	a	g	0.5731	0.253	0.0483	1.613e-07	130777	0.3557	0.0757	2.586e-06	130777	0.288	0.0534	7.128e-08	130777	0.1012	0.0522	0.05285	130777	0.0565	0.0139	4.477e-05	50786
22	464	29451671	rs4823006	ZNRF3	a	g	0.3439	-0.0547	0.0503	0.2764	130777	-0.0961	0.0788	0.2225	130777	-0.07	0.0556	0.2081	130777	-0.0335	0.0544	0.5381	130777	-0.0362	0.0139	0.009144	50786
22	465	40635276	rs12485003	TNRC6B	a	g	0.1047	-0.1874	0.0955	0.04984	130777	-0.0341	0.1498	0.8197	130777	-0.1338	0.1058	0.206	130777	0.1449	0.1032	0.1605	130777	0.0362	0.0267	0.1755	50786
22	465	40729614	rs470113	TNRC6B	a	g	0.6167	-0.0239	0.0493	0.6282	130777	-0.0981	0.0772	0.2036	130777	-0.049	0.0545	0.3691	130777	-0.0768	0.0533	0.1498	130777	-0.0203	0.0139	0.1431	50786
22	466	42038786	rs73161324	XRCC6
