# Supplementary material for: Interethnic analyses of blood pressure loci in populations of East Asian and European descent
Source: Nat Commun. 2018 Nov 28;9:5052. doi: 10.1038/s41467-018-07345-0 (PMC6261994; doi:10.1038/s41467-018-07345-0)
Supplement: Supplementary file 8 — Supplementary Data 5 [file 41467_2018_7345_MOESM8_ESM.xlsx]

## Sheet: SD5_GWAS Catalogue
Supplementary Data 5- Genetic associations previously reported for the traits other than blood pressure at the newly identified loci
Locus no.	Sentinel SNP	R2		SNP	Region	Reported Gene	Risk Allele Freq.	Disease Trait	Initial Sample Size	P-value	Pubmed ID
2	rs2990220	0.978541		rs4072037	1q22	MUC1	0.46	Magnesium levels	15,366 European ancestry individuals	2e-36	20700443
2	rs2990220	0.978541		rs4072037	1q22	NR	0.84	Esophageal cancer and gastric cancer	1,625 Chinese ancestry gastric cancer cases, 1,898 Chinese ancestry ESCC cases, 2,100 Chinese ancestry controls	4e-07	20729852
2	rs2990220	0.978541		rs4072037	1q22	MUC1	0.32	Magnesium levels	2,737 African American individuals	9e-12	26058915
2	rs2990220	0.978541		rs4072037	1q22	MUC1	NR	Gastric cancer	2,350 East Asian ancestry cases, 2,708 East Asian ancestry controls	7e-08	26129866
2	rs2990220	0.978541		rs4072037	1q22	MUC1	0.84	Non-cardia gastric cancer	2,031 Han Chinese ancestry cases, 4,970 Han Chinese ancestry controls	6e-17	26701879
2	rs2990220	0.978541		rs4072037	1q22	MUC1, MIR92B, THBS3, TRIM46, KRTC	0.54	Urinary albumin-to-creatinine ratio in non-diabetics	up to 46,051 European ancestry individuals	9e-06	26631737
2	rs2990220	0.978541		rs4072037	1q22	MUC1	0.54	Urinary albumin-to-creatinine ratio	up to 54,450 European ancestry individuals	3e-06	26631737
2	rs2990220	0.973164		rs2974935	1q22	MTX1	NR	Cancer	5,020 European ancestry lung cancer cases, 3,718 European ancestry lung adenocarcinoma cases, 3,422 European ancestry lung squamous cell carcinoma cases, 15,414 European ancestry colorectal cancer cases, 10,809 European ancestry breast cancer cases, 4,939 European ancestry estrogen receptor negative breast cancer cases, 1,098 European ancestry ovarian cancer cases, 2,556 European ancestry serous …	2e-07	27197191
2	rs2990220	0.973164		rs2075570	1q22	MTX1	NR	Cancer (pleiotropy)	5,020 European ancestry lung cancer cases, 3,718 European ancestry lung adenocarcinoma cases, 3,422 European ancestry lung squamous cell carcinoma cases, 15,414 European ancestry colorectal cancer cases, 10,809 European ancestry breast cancer cases, 4,939 European ancestry estrogen receptor negative breast cancer cases, 1,098 European ancestry ovarian cancer cases, 2,556 European ancestry serous …	5e-06	27197191
2	rs2990220	0.984305		rs2049805	1q22	MTX1, GBA	0.17	Renal function-related traits (BUN)	39,717 East Asian ancestry individuals	2e-12	22797727
8	rs2305013	1		rs2305013	11q23.3	ARHGEF12		Intraocular pressure	8,015 individuals	7e-06	25637523
11	rs11642015	0.967688		rs1421085	16q12.2	FTO	0.41	Obesity (early onset extreme)	1,509 European ancestry cases, 5,380 European ancestry controls	3e-28	23563609
11	rs11642015	0.967688		rs1421085	16q12.2	FTO	0.42	Dietary macronutrient intake	37,537 European ancestry individuals	1e-09	23636237
11	rs11642015	0.967688		rs1421085	16q12.2	FTO	0.41	Obesity	93,015 European ancestry overweight individuals, 32,858 European ancestry class I obese individuals, 9,889 European ancestry class II obese individuals, 2,896 European ancestry class III obese individuals, up to 65,840 European ancestry controls	6e-39	23563607
11	rs11642015	0.967688		rs1421085	16q12.2	FTO	0.4	Obesity	695 European ancestry adult cases, 731 European ancestry adult controls, 685 European ancestry child cases, 685 European ancestry child controls	1e-28	19151714
11	rs11642015	0.967688		rs1421085	16q12.2	FTO	0.4	Obesity	695 European ancestry adult cases, 731 European ancestry adult controls, 685 European ancestry child cases, 685 European ancestry child controls	7e-18	19151714
11	rs11642015	0.967688		rs1421085	16q12.2	FTO	0.41	Obesity	695 European ancestry adult cases, 731 European ancestry adult controls, 685 European ancestry child cases, 685 European ancestry child controls	5e-13	19151714
11	rs11642015	0.967688		rs1421085	16q12.2	FTO	NR	Type 2 diabetes	15,463 Japanese ancestry cases, 26,183 Japanese ancestry controls	4e-15	26818947
11	rs11642015	0.967688		rs1421085	16q12.2	FTO	0.41	Childhood body mass index	34,744 European ancestry children	5e-16	26604143
11	rs11642015	1		rs11642015	16q12.2	FTO	0.207	Body mass index	up to 72,390 Japanese ancestry women, up to 85,894 Japanese ancestry men	2e-81	28892062
11	rs11642015	0.986768		rs62048402	16q12.2	FTO	0.4156	Breast cancer	76,192 European ancestry cases, 63,082 European ancestry controls	4e-23	29059683
11	rs11642015	0.986768		rs1558902	16q12.2	FTO	NR	Waist circumference	31,373 European ancestry individuals	5e-19	19557197
11	rs11642015	0.986768		rs1558902	16q12.2	FTO	0.42	Body mass index	Up to 123,865 European ancestry individuals	5e-120	20935630
11	rs11642015	0.986768		rs1558902	16q12.2	FTO	NR	Obesity	5,429 Chinese ancestry individuals, 2,431 Malay ancestry individuals, 2,531 Asian Indian ancestry individuals	1e-07	21544081
11	rs11642015	0.986768		rs1558902	16q12.2	FTO	NR	Obesity (early onset extreme)	1,138 European ancestry cases, 1,120 European ancestry normal or lean controls	5e-19	20421936
11	rs11642015	0.986768		rs1558902	16q12.2	FTO	0.41	Obesity	93,015 European ancestry overweight individuals, 32,858 European ancestry class I obese individuals, 9,889 European ancestry class II obese individuals, 2,896 European ancestry class III obese individuals, up to 65,840 European ancestry controls	2e-81	23563607
11	rs11642015	0.986768		rs1558902	16q12.2	FTO	0.15	Body mass index	82,438 East Asian ancestry individuals, 4,301 South East Asian ancestry individuals	7e-27	24861553
11	rs11642015	0.986768		rs1558902	16q12.2	FTO	0.4	Height adjusted BMI	5,809 children	9e-10	25044758
11	rs11642015	0.986768		rs1558902	16q12.2	FTO	0.402	Body mass index	9,377 children and adolescents	2e-16	25953783
11	rs11642015	0.986768		rs1558902	16q12.2	FTO	0.402	Body mass index	9,377 children and adolescents	1e-26	25953783
11	rs11642015	0.986768		rs1558902	16q12.2	FTO	0.402	Body mass index (age interaction)	9,377 children and adolescents	1e-26	25953783
11	rs11642015	0.986768		rs1558902	16q12.2	FTO	0.418	Body mass index	up to 104,666 European ancestry male individuals, up to 132,115 European ancestry female individuals, 370 African American male individuals, 517 African American female individuals, 512 Hispanic male individuals, 764 Hispanic female individuals	1e-93	25673413
11	rs11642015	0.986768		rs1558902	16q12.2	FTO	0.413	Body mass index	up to 104,666 European ancestry male individuals, up to 132,115 European ancestry female individuals, 370 African American male individuals, 517 African American female individuals, 512 Hispanic male individuals, 764 Hispanic female individuals	4e-84	25673413
11	rs11642015	0.986768		rs1558902	16q12.2	FTO	0.415	Body mass index	up to 104,666 European ancestry male individuals, up to 132,115 European ancestry female individuals, 370 African American male individuals, 517 African American female individuals, 512 Hispanic male individuals, 764 Hispanic female individuals	8e-153	25673413
11	rs11642015	0.986768		rs1558902	16q12.2	FTO	0.409	Body mass index	up to 104,666 European ancestry male individuals, up to 132,115 European ancestry female individuals, 370 African American male individuals, 517 African American female individuals, 512 Hispanic male individuals, 764 Hispanic female individuals	1e-156	25673413
11	rs11642015	0.986768		rs1558902	16q12.2	FTO	0.4	Body fat percentage	Up to 31,457 European ancestry men, up to 35,030 European ancestry women, up to 8,259 Indian Asian ancestry men, up to 1,030 Indian Asian ancestry women, 973 Korean ancestry men, 1,360 Korean ancestry women, 154 African American men, 262 African American women	4e-27	26833246
11	rs11642015	0.986768		rs1558902	16q12.2	FTO	0.4	Body fat percentage	Up to 31,457 European ancestry men, up to 35,030 European ancestry women, up to 8,259 Indian Asian ancestry men, up to 1,030 Indian Asian ancestry women, 973 Korean ancestry men, 1,360 Korean ancestry women, 154 African American men, 262 African American women	7e-14	26833246
11	rs11642015	0.986768		rs1558902	16q12.2	FTO	0.41	Body fat percentage	Up to 31,457 European ancestry men, up to 35,030 European ancestry women, up to 8,259 Indian Asian ancestry men, up to 1,030 Indian Asian ancestry women, 973 Korean ancestry men, 1,360 Korean ancestry women, 154 African American men, 262 African American women	1e-25	26833246
11	rs11642015	0.986768		rs1558902	16q12.2	FTO	0.41	Body fat percentage	Up to 31,457 European ancestry men, up to 35,030 European ancestry women, up to 8,259 Indian Asian ancestry men, up to 1,030 Indian Asian ancestry women, 973 Korean ancestry men, 1,360 Korean ancestry women, 154 African American men, 262 African American women	1e-13	26833246
11	rs11642015	0.986768		rs1558902	16q12.2	FTO	0.41	Body fat percentage	Up to 31,457 European ancestry men, up to 35,030 European ancestry women, up to 8,259 Indian Asian ancestry men, up to 1,030 Indian Asian ancestry women, 973 Korean ancestry men, 1,360 Korean ancestry women, 154 African American men, 262 African American women	2e-13	26833246
11	rs11642015	0.986768		rs1558902	16q12.2	FTO	0.4	Body fat percentage	Up to 31,457 European ancestry men, up to 35,030 European ancestry women, up to 8,259 Indian Asian ancestry men, up to 1,030 Indian Asian ancestry women, 973 Korean ancestry men, 1,360 Korean ancestry women, 154 African American men, 262 African American women	4e-15	26833246
11	rs11642015	0.986768		rs1558902	16q12.2	FTO	NR	Childhood body mass index	34,744 European ancestry children	4e-14	26604143
11	rs11642015	0.986768		rs1558902	16q12.2	FTO	NR	C-reactive protein levels or HDL-cholesterol levels (pleiotropy)	65,000 individuals (C-reactive protein), 99,900 individuals (HDL-cholesterol)	5e-09	27286809
11	rs11642015	0.986768		rs1558902	16q12.2	FTO	NR	Menarche (age at onset)	76,831 European ancestry individuals	1e-12	27182965
11	rs11642015	0.986768		rs1558902	16q12.2	FTO	0.4151	Waist circumference	up to 56,910 European ancestry men, up to 86,570 European ancestry women	1e-57	25673412
11	rs11642015	0.986768		rs1558902	16q12.2	FTO	0.4151	Waist circumference	up to 56,910 European ancestry men, up to 86,570 European ancestry women	4e-101	25673412
11	rs11642015	0.986768		rs1558902	16q12.2	FTO	0.4151	Waist circumference	up to 56,910 European ancestry men, up to 86,570 European ancestry women	8e-59	25673412
11	rs11642015	0.986768		rs1558902	16q12.2	FTO	0.4028	BMI (adjusted for smoking behaviour)	98,173 European ancestry women, 64,373 European ancestry men, 5,829 European ancestry individuals, 10,500 African American/Afro-Caribbean ancestry women, 2,706 African American/Afro-Caribbean ancestry men, 1,030 Indian Asian ancestry women, 7,648 Indian Asian ancestry men, 1,793 Filipino ancestry women, 2,944 Hispanic/Latino ancestry women, 1,764 Hispanic/Latino ancestry men	5e-59	28443625
11	rs11642015	0.986768		rs1558902	16q12.2	FTO	0.4028	BMI (adjusted for smoking behaviour)	98,173 European ancestry women, 64,373 European ancestry men, 5,829 European ancestry individuals, 10,500 African American/Afro-Caribbean ancestry women, 2,706 African American/Afro-Caribbean ancestry men, 1,030 Indian Asian ancestry women, 7,648 Indian Asian ancestry men, 1,793 Filipino ancestry women, 2,944 Hispanic/Latino ancestry women, 1,764 Hispanic/Latino ancestry men	3e-110	28443625
11	rs11642015	0.986768		rs1558902	16q12.2	FTO	0.4028	BMI (adjusted for smoking behaviour)	98,173 European ancestry women, 64,373 European ancestry men, 5,829 European ancestry individuals, 10,500 African American/Afro-Caribbean ancestry women, 2,706 African American/Afro-Caribbean ancestry men, 1,030 Indian Asian ancestry women, 7,648 Indian Asian ancestry men, 1,793 Filipino ancestry women, 2,944 Hispanic/Latino ancestry women, 1,764 Hispanic/Latino ancestry men	7e-65	28443625
11	rs11642015	0.986768		rs1558902	16q12.2	FTO	0.4028	Body mass index (joint analysis main effects and smoking interaction)	98,173 European ancestry women, 64,373 European ancestry men, 5,829 European ancestry individuals, 10,500 African American/Afro-Caribbean ancestry women, 2,706 African American/Afro-Caribbean ancestry men, 1,030 Indian Asian ancestry women, 7,648 Indian Asian ancestry men, 1,793 Filipino ancestry women, 2,944 Hispanic/Latino ancestry women, 1,764 Hispanic/Latino ancestry men	2e-115	28443625
11	rs11642015	0.986768		rs1558902	16q12.2	FTO	0.4028	Body mass index (joint analysis main effects and smoking interaction)	98,173 European ancestry women, 64,373 European ancestry men, 5,829 European ancestry individuals, 10,500 African American/Afro-Caribbean ancestry women, 2,706 African American/Afro-Caribbean ancestry men, 1,030 Indian Asian ancestry women, 7,648 Indian Asian ancestry men, 1,793 Filipino ancestry women, 2,944 Hispanic/Latino ancestry women, 1,764 Hispanic/Latino ancestry men	2e-63	28443625
11	rs11642015	0.986768		rs1558902	16q12.2	FTO	0.4028	Body mass index (joint analysis main effects and smoking interaction)	98,173 European ancestry women, 64,373 European ancestry men, 5,829 European ancestry individuals, 10,500 African American/Afro-Caribbean ancestry women, 2,706 African American/Afro-Caribbean ancestry men, 1,030 Indian Asian ancestry women, 7,648 Indian Asian ancestry men, 1,793 Filipino ancestry women, 2,944 Hispanic/Latino ancestry women, 1,764 Hispanic/Latino ancestry men	2e-62	28443625
11	rs11642015	0.986768		rs1558902	16q12.2	FTO	0.4028	BMI in smokers	19,883 European ancestry women, up to 16,928 European ancestry men, up to 973 European ancestry individuals, 1,701 African American/Afro-Caribbean ancestry women, 903 African American/Afro-Caribbean ancestry men, 10 Indian Asian ancestry women, 957 Indian Asian ancestry men, 267 Filipino ancestry women, 475 Hispanic/Latino ancestry women, 446 Hispanic/Latino ancestry men	8e-39	28443625
11	rs11642015	0.986768		rs1558902	16q12.2	FTO	0.4028	BMI in smokers	19,883 European ancestry women, up to 16,928 European ancestry men, up to 973 European ancestry individuals, 1,701 African American/Afro-Caribbean ancestry women, 903 African American/Afro-Caribbean ancestry men, 10 Indian Asian ancestry women, 957 Indian Asian ancestry men, 267 Filipino ancestry women, 475 Hispanic/Latino ancestry women, 446 Hispanic/Latino ancestry men	4e-22	28443625
11	rs11642015	0.986768		rs1558902	16q12.2	FTO	0.4028	BMI in smokers	19,883 European ancestry women, up to 16,928 European ancestry men, up to 973 European ancestry individuals, 1,701 African American/Afro-Caribbean ancestry women, 903 African American/Afro-Caribbean ancestry men, 10 Indian Asian ancestry women, 957 Indian Asian ancestry men, 267 Filipino ancestry women, 475 Hispanic/Latino ancestry women, 446 Hispanic/Latino ancestry men	9e-21	28443625
11	rs11642015	0.986768		rs1558902	16q12.2	FTO	0.4028	BMI in non-smokers	77,279 European ancestry women, 47,280 European ancestry men, 4,856 European ancestry individuals, 8,799 African American/Afro-Caribbean ancestry women, 1,803 African American/Afro-Caribbean ancestry men, 1,020 Indian Asian ancestry women, 6,691 Indian Asian ancestry men, 1,526 Filipino ancestry women, 2,469 Hispanic/Latino ancestry women, 1,318 Hispanic/Latino ancestry men	4e-44	28443625
11	rs11642015	0.986768		rs1558902	16q12.2	FTO	0.4028	BMI in non-smokers	77,279 European ancestry women, 47,280 European ancestry men, 4,856 European ancestry individuals, 8,799 African American/Afro-Caribbean ancestry women, 1,803 African American/Afro-Caribbean ancestry men, 1,020 Indian Asian ancestry women, 6,691 Indian Asian ancestry men, 1,526 Filipino ancestry women, 2,469 Hispanic/Latino ancestry women, 1,318 Hispanic/Latino ancestry men	1e-79	28443625
11	rs11642015	0.986768		rs1558902	16q12.2	FTO	0.4028	BMI in non-smokers	77,279 European ancestry women, 47,280 European ancestry men, 4,856 European ancestry individuals, 8,799 African American/Afro-Caribbean ancestry women, 1,803 African American/Afro-Caribbean ancestry men, 1,020 Indian Asian ancestry women, 6,691 Indian Asian ancestry men, 1,526 Filipino ancestry women, 2,469 Hispanic/Latino ancestry women, 1,318 Hispanic/Latino ancestry men	3e-45	28443625
11	rs11642015	0.986768		rs1558902	16q12.2	FTO	0.4128	Glycated hemoglobin levels	88,355 European ancestry individuals,18,472 East Asian ancestry individuals, 7,572 South Asian ancestry individuals, 7,564 African American individuals	3e-08	28898252
11	rs11642015	0.986768		rs1558902	16q12.2	FTO	0.44	Body mass index	up to 72,390 Japanese ancestry women, up to 85,894 Japanese ancestry men	2e-223	28892062
11	rs11642015	0.986768		rs55872725	16q12.2	FTO	0.3951	Body mass index	19,900 British ancestry individuals from 6863 families.	6e-21	28270201
11	rs11642015	0.986768		rs55872725	16q12.2	FTO	0.3951	Body fat percentage	19,480 British ancestry individuals from 6863 families.	6e-16	28270201
11	rs11642015	0.967545		rs62033400	16q12.2	FTO	NR	Body mass index	8,463 European ancestry individuals, 7,478 African American individuals, 3,348 Hispanic individuals, 1,624 Han Chinese ancestry individuals	2e-14	24064335
11	rs11642015	0.960627		rs17817449	16q12.2	FTO	NR	Obesity	520 European ancestry cases, 540 European ancestry controls	2e-12	21552555
11	rs11642015	0.960627		rs17817449	16q12.2	FTO	0.6	Breast cancer	10,052 European ancestry cases, 12,575 European ancestry controls	6e-14	23535729
11	rs11642015	0.960627		rs17817449	16q12.2	FTO	0.526	Breast cancer	4,193 European ancestry cases, 35,194 European ancestry controls	6e-07	23535733
11	rs11642015	0.960627		rs17817449	16q12.2	FTO	0.59	Breast cancer	4,939 European ancestry estrogen receptor-negative cases, 14,352 European ancestry controls	5e-08	27117709
11	rs11642015	0.960627		rs17817449	16q12.2	FTO	0.59	Breast cancer (estrogen-receptor negative)	4,939 European ancestry cases, 14,352 European ancestry controls	3e-07	27117709
11	rs11642015	0.960627		rs17817449	16q12.2	FTO	0.6	Breast cancer	15,748 European ancestry cases, 18,084 European ancestry controls	2e-14	25751625
11	rs11642015	0.960627		rs17817449	16q12.2	FTO	0.59	Breast cancer	76,192 European ancestry cases, 63,082 European ancestry controls	3e-21	29059683
11	rs11642015	0.973569		rs8043757	16q12.2	FTO	0.4	Obesity	93,015 European ancestry overweight individuals, 32,858 European ancestry class I obese individuals, 9,889 European ancestry class II obese individuals, 2,896 European ancestry class III obese individuals, up to 65,840 European ancestry controls	5e-110	23563607
11	rs11642015	0.973569		rs8043757	16q12.2	FTO	0.4	circulating leptin levels	14,586 European ancestry men, 20,706 European ancestry women	1e-09	26833098
11	rs11642015	0.973569		rs8043757	16q12.2	FTO	0.4	circulating leptin levels	14,586 European ancestry men, 20,706 European ancestry women	9e-08	26833098
11	rs11642015	0.986768		rs8050136	16q12.2	FTO	NR	Type 2 diabetes	4,549 European ancestry cases, 5,579 European ancestry controls	7e-06	18372903
11	rs11642015	0.986768		rs8050136	16q12.2	FTO	NR	Type 2 diabetes	958 European ancestry obese cases, 955 European ancestry non-obese cases, 2,938 European ancestry controls	2e-17	19056611
11	rs11642015	0.986768		rs8050136	16q12.2	FTO	0.4	Type 2 diabetes	1,924 European ancestry cases, 2,938 European ancestry controls	7e-14	17463249
11	rs11642015	0.986768		rs8050136	16q12.2	FTO	0.38	Type 2 diabetes	1,161 European ancestry cases, 1,174 European ancestry controls	1e-12	17463248
11	rs11642015	0.986768		rs8050136	16q12.2	FTO	0.39	Body mass in chronic obstructive pulmonary disease	2,950 European ancestry cases	4e-08	21037115
11	rs11642015	0.986768		rs8050136	16q12.2	FTO	0.6	Adiposity	29,069 European ancestry individuals, 7,557 Indian Asian ancestry individuals	3e-26	21706003
11	rs11642015	0.986768		rs8050136	16q12.2	FTO	0.39	Body mass index	up to 2,860 European ancestry children	1e-07	24348519
11	rs11642015	0.986768		rs8050136	16q12.2	FTO	0.34	Type 2 diabetes	1,101 Indo-European ancestry cases, 1,027 Indo-European ancestry controls	6e-06	23209189
11	rs11642015	0.986768		rs8050136	16q12.2	FTO	0.6	Menarche (age at onset)	Up to 182,413 European ancestry females	2e-17	25231870
11	rs11642015	0.986768		rs8050136	16q12.2	FTO	0.41	Weight	72,598 European ancestry individuals, 1,160 African American individuals	5e-36	19079260
11	rs11642015	0.986768		rs8050136	16q12.2	FTO	0.41	Body mass index	72,598 European ancestry individuals, 1,160 African American individuals	1e-47	19079260
11	rs11642015	0.986768		rs8050136	16q12.2	FTO	NR	Body mass index (joint analysis main effects and physical activity interaction)	2,518 African American women, 86,278 European ancestry women, 1,773 Filipino ancestry women, 1,030 Indian ancestry women, 1,457 African American men, 55,137 European ancestry men, 7,648 Indian ancestry men, 5,527 European ancestry individuals	4e-54	28448500
11	rs11642015	0.986768		rs8050136	16q12.2	FTO	0.4067	Body mass index	2,518 African American women, 86,278 European ancestry women, 1,773 Filipino ancestry women, 1,030 Indian ancestry women, 1,457 African American men, 55,137 European ancestry men, 7,648 Indian ancestry men, 5,527 European ancestry individuals	1e-52	28448500
11	rs11642015	0.986768		rs8050136	16q12.2	FTO	0.4055	Body mass index	2,518 African American women, 86,278 European ancestry women, 1,773 Filipino ancestry women, 1,030 Indian ancestry women, 1,457 African American men, 55,137 European ancestry men, 7,648 Indian ancestry men, 5,527 European ancestry individuals	2e-58	28448500
11	rs11642015	0.986768		rs8050136	16q12.2	FTO	0.4074	Body mass index in physically active individuals	1,957 African American women, 1,773 Filipino ancestry women, 305 Indian ancestry women, 67,609 European ancestry women, 1,206 African American men, 2,029 Indian ancestry men, 43,399 European ancestry men, at least 4,819 European ancestry individuals	4e-39	28448500
11	rs11642015	0.986768		rs8050136	16q12.2	FTO	0.3904	Body mass index in physically inactive individuals	561 African American women, 352 Filipino ancestry women, 725 Indian ancestry women, 19,366 European ancestry women, 251 African American men, 4,654 Indian ancestry men, 11,727 European ancestry men, 959 European ancestry individuals	2e-18	28448500
11	rs11642015	0.986768		rs8050136	16q12.2	FTO	0.4135	Type 2 diabetes	6,353 South Asian ancestry cases, 7,179 South Asian ancestry controls, 3,871 European ancestry cases, 16,427 European ancestry controls, 34,840 cases, 114,981 controls	3e-39	28869590
11	rs11642015	0.986768		rs8050136	16q12.2	FTO	0.4135	Type 2 diabetes	6,353 South Asian ancestry cases, 7,179 South Asian ancestry controls, 3,871 European ancestry cases, 16,427 European ancestry controls, 34,840 cases, 114,981 controls	3e-26	28869590
11	rs11642015	0.980136		rs3751812	16q12.2	FTO	NR	Body mass index (joint analysis main effects and physical activity interaction)	2,518 African American women, 86,278 European ancestry women, 1,773 Filipino ancestry women, 1,030 Indian ancestry women, 1,457 African American men, 55,137 European ancestry men, 7,648 Indian ancestry men, 5,527 European ancestry individuals	3e-32	28448500
11	rs11642015	0.980136		rs3751812	16q12.2	FTO	NR	Body mass index (joint analysis main effects and physical activity interaction)	2,518 African American women, 86,278 European ancestry women, 1,773 Filipino ancestry women, 1,030 Indian ancestry women, 1,457 African American men, 55,137 European ancestry men, 7,648 Indian ancestry men, 5,527 European ancestry individuals	2e-108	28448500
11	rs11642015	0.980136		rs3751812	16q12.2	FTO	NR	Body mass index (joint analysis main effects and physical activity interaction)	2,518 African American women, 86,278 European ancestry women, 1,773 Filipino ancestry women, 1,030 Indian ancestry women, 1,457 African American men, 55,137 European ancestry men, 7,648 Indian ancestry men, 5,527 European ancestry individuals	3e-109	28448500
11	rs11642015	0.980136		rs3751812	16q12.2	FTO	0.396	Body mass index	2,518 African American women, 86,278 European ancestry women, 1,773 Filipino ancestry women, 1,030 Indian ancestry women, 1,457 African American men, 55,137 European ancestry men, 7,648 Indian ancestry men, 5,527 European ancestry individuals	6e-108	28448500
11	rs11642015	0.980136		rs3751812	16q12.2	FTO	0.4119	Body mass index in physically active individuals	1,957 African American women, 1,773 Filipino ancestry women, 305 Indian ancestry women, 67,609 European ancestry women, 1,206 African American men, 2,029 Indian ancestry men, 43,399 European ancestry men, at least 4,819 European ancestry individuals	2e-19	28448500
11	rs11642015	0.980136		rs3751812	16q12.2	FTO	0.4102	Body mass index in physically inactive individuals	561 African American women, 352 Filipino ancestry women, 725 Indian ancestry women, 19,366 European ancestry women, 251 African American men, 4,654 Indian ancestry men, 11,727 European ancestry men, 959 European ancestry individuals	1e-15	28448500
11	rs11642015	0.980136		rs3751812	16q12.2	FTO	0.4063	Body mass index in physically inactive individuals	561 African American women, 352 Filipino ancestry women, 725 Indian ancestry women, 19,366 European ancestry women, 251 African American men, 4,654 Indian ancestry men, 11,727 European ancestry men, 959 European ancestry individuals	5e-42	28448500
11	rs11642015	0.980136		rs3751812	16q12.2	FTO	0.3885	Body mass index in physically inactive individuals	561 African American women, 352 Filipino ancestry women, 725 Indian ancestry women, 19,366 European ancestry women, 251 African American men, 4,654 Indian ancestry men, 11,727 European ancestry men, 959 European ancestry individuals	7e-28	28448500
11	rs11642015	0.980136		rs3751812	16q12.2	FTO	0.3892	Body mass index in physically inactive individuals	561 African American women, 352 Filipino ancestry women, 725 Indian ancestry women, 19,366 European ancestry women, 251 African American men, 4,654 Indian ancestry men, 11,727 European ancestry men, 959 European ancestry individuals	5e-41	28448500
11	rs11642015	0.967066		rs9936385	16q12.2	FTO	0.39	Type 2 diabetes	12,171 European ancestry cases, 56,862 European ancestry controls, 6,952 East Asian ancestry cases, 11,865 East Asian ancestry controls, 5,561 South Asian ancestry cases, 14,458 South Asian ancestry controls, 1,804 Mexican ancestry cases, 779 Mexican ancestry controls	1e-12	24509480
11	rs11642015	0.967066		rs11075990	16q12.2	FTO	0.4	Body mass index	7,962 European ancestry high body mass index individuals, 8,106 European ancestry low body mass index individuals	2e-51	23563607
11	rs11642015	0.967066		rs9939609	16q12.2	FTO	0.4	Type 2 diabetes	1,924 European ancestry cases, 2,938 European ancestry controls	2e-07	17554300
11	rs11642015	0.967066		rs9939609	16q12.2	FTO	0.39	Body mass index	5,483 European ancestry type 2 diabetes cases, 5,174 European ancestry controls	3e-35	17434869
11	rs11642015	0.967066		rs9939609	16q12.2	FTO	0.41	Body mass index	32,387 European ancestry individuals	4e-51	19079261
11	rs11642015	0.967066		rs9939609	16q12.2	FTO	0.13	Biomedical quantitative traits	8,842 Korean ancestry individuals	2e-07	19396169
11	rs11642015	0.967066		rs9939609	16q12.2	FTO	0.4	Menarche (age at onset)	86,142 European ancestry female individuals, 557 Old Order Amish (founder/genetic isolate) female individuals, 1,103 Erasmus Rucphen (founder/genetic isolate) female individuals	3e-08	21102462
11	rs11642015	0.967066		rs9939609	16q12.2	FTO	0.4	Type 2 diabetes	2,112 lean type 2 diabetes cases, 4,123 obese type 2 diabetes cases, 54,412 controls	1e-20	22693455
11	rs11642015	0.967066		rs9939609	16q12.2	FTO	NR	Age-related disease endophenotypes	9,618 European ancestry individuals	2e-17	27790247
11	rs11642015	0.967066		rs9939609	16q12.2	FTO	NR	Age-related diseases, mortality and associated endophenotypes	9,618 European ancestry individuals	1e-14	27790247
11	rs11642015	0.967066		rs7202116	16q12.2	FTO	0.402	Body mass index	133,154 European ancestry individuals	2e-10	22982992
11	rs11642015	0.967066		rs7185735	16q12.2	FTO	0.4	Obesity	93,015 European ancestry overweight individuals, 32,858 European ancestry class I obese individuals, 9,889 European ancestry class II obese individuals, 2,896 European ancestry class III obese individuals, up to 65,840 European ancestry controls	1e-79	23563607
11	rs11642015	0.967066		rs7185735	16q12.2	FTO	0.58	Subcutaneous adipose tissue	7,399 European ancestry women, 7,381 European ancestry men, 2,163 African American women, 1,304 African American men	1e-09	27918534
12	rs9303509	0.98489		rs11651708	17q24.2	PRKCA	0.33	Coronary artery calcification	5,823 African American individuals	3e-06	23870195
13	rs66978877	0.984488		rs9636202	19p13.11	PGPEP1	0.262	Life satisfaction	166,205 European ancestry individuals	7e-06	27089181
13	rs66978877	0.976829		rs17724992	19p13.11	PGPEP1	0.748	Body mass index	up to 104,666 European ancestry male individuals, up to 132,115 European ancestry female individuals, 370 African American male individuals, 517 African American female individuals, 512 Hispanic male individuals, 764 Hispanic female individuals	1e-06	25673413
13	rs66978877	0.976829		rs17724992	19p13.11	PGPEP1	0.746	Body mass index	up to 104,666 European ancestry male individuals, up to 132,115 European ancestry female individuals, 370 African American male individuals, 517 African American female individuals, 512 Hispanic male individuals, 764 Hispanic female individuals	3e-08	25673413
13	rs66978877	0.976829		rs17724992	19p13.11	PGPEP1	0.743	Body mass index	up to 104,666 European ancestry male individuals, up to 132,115 European ancestry female individuals, 370 African American male individuals, 517 African American female individuals, 512 Hispanic male individuals, 764 Hispanic female individuals	8e-09	25673413
13	rs66978877	0.976829		rs17724992	19p13.11	PGPEP1	0.7369	BMI (adjusted for smoking behaviour)	98,173 European ancestry women, 64,373 European ancestry men, 5,829 European ancestry individuals, 10,500 African American/Afro-Caribbean ancestry women, 2,706 African American/Afro-Caribbean ancestry men, 1,030 Indian Asian ancestry women, 7,648 Indian Asian ancestry men, 1,793 Filipino ancestry women, 2,944 Hispanic/Latino ancestry women, 1,764 Hispanic/Latino ancestry men	5e-06	28443625
13	rs66978877	0.976829		rs17724992	19p13.11	PGPEP1	0.7369	Body mass index (joint analysis main effects and smoking interaction)	98,173 European ancestry women, 64,373 European ancestry men, 5,829 European ancestry individuals, 10,500 African American/Afro-Caribbean ancestry women, 2,706 African American/Afro-Caribbean ancestry men, 1,030 Indian Asian ancestry women, 7,648 Indian Asian ancestry men, 1,793 Filipino ancestry women, 2,944 Hispanic/Latino ancestry women, 1,764 Hispanic/Latino ancestry men	3e-06	28443625
13	rs66978877	0.976829		rs17724992	19p13.11	PGPEP1	0.27	Body mass index	up to 72,390 Japanese ancestry women, up to 85,894 Japanese ancestry men	4e-12	28892062
18	rs4418728	0.988		rs2068888	10q23.33	CYP26A1	0.47	Triglycerides	96,598 European ancestry individuals	2e-08	20686565
18	rs4418728	0.988		rs2068888	10q23.33	CYP26A1	0.45	Triglycerides	94,595 European ancestry individuals	2e-11	24097068
18	rs4418728	0.988		rs2068888	10q23.33	CYP26A1	0.491	Triglyceride levels	28,183 East Asian ancestry individuals, 177,861 European ancestry individuals	3e-12	28334899
18	rs4418728	0.988		rs2068888	10q23.33	CYP26A1	0.4509	Plateletcrit	164,339 European ancestry individuals	9e-11	27863252
18	rs4418728	0.988		rs2068888	10q23.33	CYP26A1	0.4509	Platelet count	166,066 European ancestry individuals	9e-11	27863252
19	rs1078967	0.986		rs3825942	15q24.1	LOXL1	0.85	Glaucoma (exfoliation)	75 European ancestry cases, 14,474 European ancestry controls	3e-21	17690259
Locus number is in the order shown in Supplementary Data 2.
