# Supplementary material for: Interethnic analyses of blood pressure loci in populations of East Asian and European descent
Source: Nat Commun. 2018 Nov 28;9:5052. doi: 10.1038/s41467-018-07345-0 (PMC6261994; doi:10.1038/s41467-018-07345-0)
Supplement: Supplementary file 9 — Supplementary Data 6 [file 41467_2018_7345_MOESM9_ESM.xlsx]

## Sheet: SD6_interethnic hetero
Supplementary Data 6- Genetic loci showing significant heterogeneity of genetic impact on SBP between the two ethnic groups
SNP ID	chr	pos	Allele			Effect Allele freq.		NEAS	NEUR	ZEAS	ZEUR	betaEAS	betaEUR	SEEAS	SEEUR	GWAS_PEAS	GWAS_PEUR	gi EAS	gi EUR	Phetero	Previously reported BP locus
			Effect	Other		EAS	EUR														Locus name	sentinel SNP id
rs731580	3	14856838	A	G		0.3522	0.4254	145478	92938.8	5.27186	-2.52834	0.3859	-0.223	0.0732	0.0882	1.3505e-07	0.0114602	0.0138218	-0.0082935	1.39052e-07	FGD5	rs11128722
rs17734290	8	9680223	G	T		0.3671	0.2942	158632	104465	-3.58776	3.42573	-0.2637	0.2929	0.0735	0.0855	0.000333537	0.000613147	-0.00900798	0.0105991	8.6194e-07
rs1994224	8	9966586	G	A		0.4226	0.1789	149803	100796	-3.27361	3.81153	-0.2357	0.3701	0.072	0.0971	0.00106183	0.000138107	-0.00845798	0.0120054	5.08478e-07
rs10828662	10	18703097	C	T		0.38	0.4592	158263	103375	-3.22464	3.7415	-0.2225	0.3083	0.069	0.0824	0.00126132	0.000182922	-0.00810571	0.0116369	7.9383e-07	CACNB2	rs1813353
rs12244842	10	63439186	T	G		0.0923	0.2256	153906	103489	2.52754	-5.2943	0.2616	-0.5109	0.1035	0.0965	0.0114866	1.19473e-07	0.00644273	-0.0164574	1.22247e-08
rs3750727	10	63444405	G	A		0.0923	0.2256	158632	103602	2.58634	-5.23444	0.2651	-0.5046	0.1025	0.0964	0.00970008	1.65486e-07	0.00649367	-0.0162625	1.22054e-08
rs2393833	10	63445316	T	C		0.0923	0.2237	158627	104823	2.53484	-5.36771	0.2583	-0.5153	0.1019	0.096	0.0112499	7.97434e-08	0.00636446	-0.0165791	8.21152e-09
rs16916504	10	63452956	G	A		0.0942	0.2237	158641	104961	2.58766	-5.28063	0.2642	-0.5043	0.1021	0.0955	0.00966305	1.28742e-07	0.0064968	-0.0162994	1.00782e-08
rs12246717	10	63459183	G	T		0.0933	0.2237	158313	105164	2.60904	-5.50103	0.2656	-0.5325	0.1018	0.0968	0.00907973	3.77572e-08	0.00655725	-0.0169633	3.37034e-09	C10orf107	rs4590817
rs10761592	10	63507915	G	A		0.3115	0.2853	158536	104034	2.7035	-4.14983	0.2006	-0.3656	0.0742	0.0881	0.00686126	3.32723e-05	0.0067899	-0.012866	8.37993e-07
rs2588992	10	63514671	T	C		0.0853	0.1988	158621	103530	2.67282	-4.80466	0.2753	-0.4747	0.103	0.0988	0.00752176	1.55018e-06	0.00671102	-0.0149324	6.05884e-08
rs1992625	10	63520698	T	C		0.0873	0.1978	158631	103280	2.58577	-4.93367	0.2653	-0.4909	0.1026	0.0995	0.00971617	8.06994e-07	0.00649226	-0.0153519	4.67186e-08
rs2166122	10	63523074	T	C		0.0853	0.1998	158354	102656	2.47485	-4.95691	0.2559	-0.4947	0.1034	0.0998	0.013329	7.16217e-07	0.00621921	-0.015471	6.19584e-08
rs2675612	10	63523266	T	C		0.3135	0.2833	158289	102036	2.70161	-4.18743	0.201	-0.3798	0.0744	0.0907	0.0069004	2.8213e-05	0.00679044	-0.013109	7.17291e-07	C10orf107	rs1530440
rs1580004	11	10370420	C	A		0.2669	0.5089	143784	94193.1	-2.19872	5.03864	-0.1715	0.4434	0.078	0.088	0.027898	4.6886e-07	-0.00579848	0.0164174	1.15925e-07	ADM	rs7129220
rs2856650	11	47365199	A	G		0.2778	0.2913	157975	102397	4.1264	-3.09385	0.2938	-0.2769	0.0712	0.0895	3.68479e-05	0.00197574	0.0103819	-0.00966844	5.80439e-07	RAPSN	rs7103648
rs2078851	12	111690579	C	T		0.4673	0.2425	158643	104302	7.83043	-3.45191	0.5403	-0.3338	0.069	0.0967	4.86186e-15	0.000556627	0.0196596	-0.0106884	2.6783e-14
rs6490025	12	111691081	C	T		0.4603	0.2406	149800	102801	7.57382	-3.68891	0.5438	-0.3593	0.0718	0.0974	3.62417e-14	0.000225215	0.0195686	-0.0115053	1.6877e-14
rs4766453	12	111692124	T	C		0.4692	0.2425	158168	95650.9	7.77312	-3.25998	0.5379	-0.3185	0.0692	0.0977	7.65753e-15	0.0011142	0.019545	-0.0105407	2.05478e-13
rs6490029	12	111698457	G	A		0.2857	0.7584	149800	103344	-9.86406	3.4974	-0.7329	0.3368	0.0743	0.0963	5.95872e-23	0.00046981	-0.0254859	0.0108794	2.40718e-19
rs4766566	12	111706877	C	T		0.2748	0.7306	149802	102565	-9.81745	3.99784	-0.7314	0.3698	0.0745	0.0925	9.47092e-23	6.39237e-05	-0.0253653	0.0124832	9.74417e-21
rs4766567	12	111707556	A	G		0.4435	0.167	149803	101530	5.93777	-2.46213	0.4198	-0.2861	0.0707	0.1162	2.88933e-09	0.0138113	0.0153413	-0.00772706	1.38858e-08
rs12580300	12	111849271	A	G		0.3631	0.2008	158526	103164	5.54447	-5.28889	0.4613	-0.5236	0.0832	0.099	2.94844e-08	1.23062e-07	0.0139255	-0.0164665	3.01563e-14
rs11065898	12	111862575	T	C		0.3611	0.2097	158640	99378.9	5.69137	-5.58641	0.4684	-0.5592	0.0823	0.1001	1.26022e-08	2.31807e-08	0.0142893	-0.0177209	2.52184e-15
rs2283358	12	111865565	T	C		0.3591	0.2008	158612	103669	5.65895	-5.35678	0.4646	-0.533	0.0821	0.0995	1.523e-08	8.47163e-08	0.0142091	-0.0166372	1.13204e-14
rs2239195	12	111881309	T	G		0.3601	0.2018	158565	101170	5.85152	-5.31319	0.4611	-0.5276	0.0788	0.0993	4.87092e-09	1.07721e-07	0.0146949	-0.0167044	6.02689e-15
rs2239194	12	111883779	T	C		0.3532	0.0875	158565	99993.2	5.64112	-3.76646	0.4417	-0.5435	0.0783	0.1443	1.68944e-08	0.000165579	0.0141665	-0.011911	1.06333e-10	SH2B3	rs3184504
rs2073950	12	111894072	T	C		0.3661	0.1998	158544	104813	5.79615	-5.19411	0.4521	-0.5111	0.078	0.0984	6.7853e-09	2.05706e-07	0.0145568	-0.0160437	1.51031e-14
rs2301621	12	111895272	T	C		0.3661	0.1998	158539	104797	5.64387	-5.19715	0.4374	-0.5114	0.0775	0.0984	1.66269e-08	2.02362e-07	0.0141745	-0.0160543	3.12778e-14
rs2339816	12	111912188	C	T		0.3591	0.1998	158518	104753	5.92551	-5.00893	0.4693	-0.5049	0.0792	0.1008	3.11339e-09	5.47339e-07	0.0148828	-0.0154761	2.45101e-14
rs6490162	12	111941120	C	T		0.3651	0.2008	158534	104585	5.72739	-5.2238	0.4433	-0.5135	0.0774	0.0983	1.01987e-08	1.75284e-07	0.0143845	-0.016153	1.77826e-14
rs688812	12	111962581	T	C		0.3671	0.1918	158450	104741	5.73391	-5.3196	0.4633	-0.5293	0.0808	0.0995	9.81409e-09	1.03997e-07	0.0144047	-0.0164369	9.57831e-15
rs607316	12	111969448	T	C		0.3651	0.1928	158558	104787	5.60562	-5.35412	0.4591	-0.5322	0.0819	0.0994	2.07515e-08	8.59715e-08	0.0140776	-0.01654	1.46526e-14
rs616668	12	111974280	G	T		0.3651	0.1909	158393	104598	5.49341	-5.2995	0.4587	-0.5273	0.0835	0.0995	3.94239e-08	1.16122e-07	0.013803	-0.016386	3.53111e-14
rs625093	12	111988432	G	A		0.3681	0.1909	158636	104739	5.79695	-5.31256	0.4939	-0.5286	0.0852	0.0995	6.75325e-09	1.08094e-07	0.0145545	-0.0164153	7.32701e-15
rs638791	12	111989236	G	A		0.3681	0.1909	158634	104719	5.79108	-5.29749	0.4934	-0.5271	0.0852	0.0995	6.99353e-09	1.17407e-07	0.0145399	-0.0163703	8.2777e-15
rs848132	12	111989979	A	C		0.3681	0.1909	131728	88973.3	6.13715	-4.98326	0.5996	-0.5656	0.0977	0.1135	8.40126e-10	6.25219e-07	0.0169094	-0.0167064	9.43978e-15
rs616559	12	112003350	C	T		0.3681	0.1928	158637	104430	5.77442	-5.23085	0.4966	-0.5257	0.086	0.1005	7.72192e-09	1.68736e-07	0.0144979	-0.0161867	1.35833e-14
rs10774631	12	112023001	A	G		0.369	0.1918	130777	103448	6.01665	-5.06733	0.6143	-0.5118	0.1021	0.101	1.78063e-09	4.03441e-07	0.0166375	-0.015755	6.97506e-15
rs847895	12	112118576	C	T		0.3115	0.167	158433	105083	4.83176	-4.15667	0.4107	-0.4298	0.085	0.1034	1.35328e-06	3.22916e-05	0.012139	-0.0128227	3.51389e-10
rs632650	12	112131698	T	G		0.3105	0.1511	158464	104833	4.8285	-4.62053	0.3998	-0.5041	0.0828	0.1091	1.37564e-06	3.82758e-06	0.0121296	-0.0142706	3.32723e-11
rs617044	12	112132875	C	T		0.3115	0.167	158474	105076	4.86467	-4.15072	0.4062	-0.4296	0.0835	0.1035	1.14648e-06	3.31424e-05	0.0122201	-0.0128048	3.1686e-10
rs609230	12	112146911	T	C		0.3095	0.168	158639	105216	4.71631	-4.15526	0.399	-0.4309	0.0846	0.1037	2.40158e-06	3.24924e-05	0.0118413	-0.0128102	5.63891e-10
rs630616	12	112158966	C	T		0.3105	0.167	158551	105178	4.6825	-4.13031	0.4041	-0.4279	0.0863	0.1036	2.83393e-06	3.62276e-05	0.0117596	-0.0127356	7.29465e-10
rs7978737	12	112196611	T	C		0.2609	0.162	149803	105078	3.91483	-4.08558	0.3723	-0.4249	0.0951	0.104	9.04692e-05	4.39674e-05	0.0101147	-0.0126037	1.64427e-08
rs2238152	12	112214459	T	G		0.2639	0.162	149804	104982	3.86892	-4.09405	0.366	-0.4266	0.0946	0.1042	0.000109318	4.23903e-05	0.00999605	-0.0126356	1.87961e-08
rs11609628	12	112217208	A	G		0.2629	0.162	158419	104952	4.31216	-3.67965	0.3937	-0.4158	0.0913	0.113	1.61669e-05	0.000233558	0.0108341	-0.0113582	2.46216e-08
rs440	12	112228714	C	T		0.2649	0.163	149804	94586.7	3.89006	-4.18886	0.368	-0.4436	0.0946	0.1059	0.000100218	2.80362e-05	0.0100507	-0.0136201	1.20065e-08
rs441	12	112228849	C	T		0.2649	0.163	149778	101078	3.86034	-3.57899	0.3621	-0.4191	0.0938	0.1171	0.000113229	0.000344922	0.00997474	-0.0112573	1.82907e-07
rs4646777	12	112230036	A	G		0.2619	0.162	158411	105007	4.31602	-4.13602	0.3906	-0.4318	0.0905	0.1044	1.58866e-05	3.53389e-05	0.010844	-0.0127636	2.98512e-09
rs4646778	12	112235783	A	C		0.2629	0.162	158347	104904	4.33481	-4.12368	0.3923	-0.4301	0.0905	0.1043	1.45888e-05	3.72864e-05	0.0108934	-0.0127318	2.94557e-09	ALDH2	rs671
rs10849974	12	112264158	T	C		0.2708	0.165	154280	104538	4.58587	-4.3174	0.4219	-0.4516	0.092	0.1046	4.52101e-06	1.57878e-05	0.0116753	-0.0133532	4.16208e-10
rs3177647	12	112277576	T	C		0.2718	0.165	158636	104723	4.17073	-4.3311	0.3762	-0.4526	0.0902	0.1045	3.03623e-05	1.48366e-05	0.0104716	-0.0133837	2.07967e-09
rs3213628	12	112280773	T	G		0.2708	0.166	158255	104682	4.06623	-4.33078	0.3684	-0.453	0.0906	0.1046	4.77808e-05	1.48579e-05	0.0102215	-0.0133854	3.11309e-09
rs2158030	12	112285591	C	T		0.2718	0.165	158639	104581	4.17517	-4.3362	0.3766	-0.454	0.0902	0.1047	2.97768e-05	1.44968e-05	0.0104826	-0.0134086	1.99712e-09
rs6489817	12	112291242	C	A		0.2718	0.165	158638	104567	4.17406	-4.34704	0.3765	-0.4547	0.0902	0.1046	2.99222e-05	1.37989e-05	0.0104798	-0.013443	1.90461e-09
rs7976557	12	112300780	C	T		0.2718	0.166	158636	104605	4.18736	-4.32569	0.3777	-0.4529	0.0902	0.1047	2.82216e-05	1.52053e-05	0.0105133	-0.0133746	2.00251e-09
rs11066054	12	112306165	T	G		0.2718	0.166	149766	102991	3.78863	-4.26476	0.3531	-0.4478	0.0932	0.105	0.000151482	2.00115e-05	0.00978983	-0.0132891	1.18932e-08
rs7297760	12	112313688	C	A		0.2718	0.166	158642	103482	4.16962	-4.30733	0.3761	-0.4527	0.0902	0.1051	3.05104e-05	1.6524e-05	0.0104686	-0.0133898	2.36148e-09
rs2097701	12	112316774	G	T		0.2718	0.166	158642	104513	4.16741	-4.34957	0.3759	-0.4554	0.0902	0.1047	3.08086e-05	1.36405e-05	0.010463	-0.0134543	1.93169e-09
rs7294623	12	112317096	A	G		0.2718	0.165	158642	104534	4.18633	-4.33429	0.3797	-0.4538	0.0907	0.1047	2.83503e-05	1.46232e-05	0.0105105	-0.0134057	1.93068e-09
rs7961704	12	112319398	C	T		0.2718	0.165	158639	104583	4.18958	-4.34097	0.3779	-0.4545	0.0902	0.1047	2.79473e-05	1.41852e-05	0.0105188	-0.0134232	1.8457e-09
rs1981517	12	112323582	G	A		0.2728	0.166	158645	104661	4.16741	-4.40935	0.3759	-0.4621	0.0902	0.1048	3.08086e-05	1.03681e-05	0.0104629	-0.0136296	1.44827e-09
rs12423041	12	112324846	C	T		0.2728	0.164	158642	104664	4.17073	-4.3874	0.3762	-0.4598	0.0902	0.1048	3.03623e-05	1.14711e-05	0.0104714	-0.0135615	1.58876e-09
rs16941724	12	112327057	G	T		0.2619	0.0825	156105	102786	4.36802	-2.82049	0.3988	-0.3991	0.0913	0.1415	1.25379e-05	0.00479497	0.0110554	-0.00879748	7.71514e-07
rs12580246	12	112331317	A	G		0.2629	0.0815	158640	102894	4.06298	-3.03735	0.3677	-0.431	0.0905	0.1419	4.84495e-05	0.00238668	0.0102009	-0.00946891	8.92246e-07
rs9971746	12	112337362	T	C		0.2728	0.165	158645	105127	4.16297	-4.4201	0.3755	-0.4619	0.0902	0.1045	3.14133e-05	9.86572e-06	0.0104518	-0.0136325	1.39509e-09
rs12321677	12	112339015	A	G		0.2728	0.165	158645	105191	4.17184	-4.33365	0.3763	-0.4533	0.0902	0.1046	3.02149e-05	1.46656e-05	0.010474	-0.0133618	2.03888e-09
rs3741998	12	112339843	G	A		0.2728	0.165	158643	105173	4.17627	-4.41013	0.3767	-0.4613	0.0902	0.1046	2.96322e-05	1.03307e-05	0.0104852	-0.0135988	1.38884e-09
rs7300320	12	112360168	A	G		0.2708	0.165	158640	104142	4.13687	-4.33302	0.3748	-0.4554	0.0906	0.1051	3.52083e-05	1.4708e-05	0.0103864	-0.0134269	2.35905e-09
rs11066089	12	112363267	A	C		0.2708	0.165	157789	105146	3.93956	-4.40458	0.3585	-0.4616	0.091	0.1048	8.1631e-05	1.05989e-05	0.00991766	-0.0135834	3.56213e-09
rs16941759	12	112367921	A	G		0.2708	0.165	158640	105145	4.0989	-4.35748	0.373	-0.4571	0.091	0.1049	4.15116e-05	1.31567e-05	0.0102911	-0.0134382	2.41566e-09
rs3752630	12	112375990	C	A		0.2728	0.165	158581	104762	4.11973	-4.26286	0.3716	-0.4476	0.0902	0.105	3.7931e-05	2.0183e-05	0.0103453	-0.0131704	3.49612e-09
rs7295665	12	112379271	C	T		0.2708	0.165	158645	105061	4.09681	-4.4359	0.3724	-0.4671	0.0909	0.1053	4.18883e-05	9.16895e-06	0.0102857	-0.0136855	1.67576e-09
rs12426312	12	112406749	A	G		0.2609	0.0825	158645	102798	4.00987	-3.06892	0.3657	-0.472	0.0912	0.1538	6.07526e-05	0.00214834	0.0100674	-0.00957179	9.34195e-07
rs9971871	12	112408376	C	T		0.2708	0.165	158645	104753	4.07387	-4.62776	0.3695	-0.5035	0.0907	0.1088	4.62383e-05	3.69647e-06	0.0102281	-0.0142984	7.2455e-10
rs1016078	12	112410077	A	C		0.2708	0.165	158645	104777	4.08168	-4.61029	0.3698	-0.5016	0.0906	0.1088	4.47118e-05	4.021e-06	0.0102477	-0.0142428	7.65032e-10
rs1016079	12	112410186	G	T		0.2708	0.165	158544	104762	4.06402	-4.6636	0.3682	-0.5074	0.0906	0.1088	4.82352e-05	3.10721e-06	0.0102066	-0.0144085	6.3184e-10
rs2339908	12	112418496	A	G		0.2708	0.165	131728	104731	4.53463	-4.64614	0.4648	-0.5055	0.1025	0.1088	5.77034e-06	3.38204e-06	0.012494	-0.0143567	8.83356e-11
rs11066119	12	112434504	G	A		0.2718	0.0944	131727	103772	4.68182	-2.72355	0.4738	-0.3655	0.1012	0.1342	2.84342e-06	0.0064585	0.0128996	-0.00845463	2.67823e-07
rs7313773	12	112441688	C	T		0.2718	0.0944	131728	104022	4.71302	-2.80119	0.4779	-0.3776	0.1014	0.1348	2.44075e-06	0.0050915	0.0129855	-0.00868519	1.74573e-07
rs11066127	12	112446355	C	T		0.2718	0.0944	130777	104025	4.76373	-2.56587	0.4859	-0.3428	0.102	0.1336	1.90051e-06	0.0102918	0.0131729	-0.00795546	3.66305e-07
rs7295294	12	112464893	T	C		0.2728	0.0954	154302	101003	4.57065	-2.64895	0.4173	-0.3539	0.0913	0.1336	4.86223e-06	0.00807418	0.0116357	-0.00833503	8.04801e-07
rs12427185	12	112597274	A	G		0.2629	0.0775	130777	103824	4.98447	-3.05982	0.5134	-0.4706	0.103	0.1538	6.21332e-07	0.00221472	0.0137833	-0.00949613	2.13813e-08
rs3519	12	112598321	A	G		0.2609	0.0765	156107	103887	4.38403	-3.18264	0.4007	-0.4914	0.0914	0.1544	1.16506e-05	0.00145938	0.0110959	-0.00987432	1.62885e-07
rs2293432	12	112601808	G	T		0.2619	0.0775	154146	103832	4.39891	-3.19832	0.4047	-0.4951	0.092	0.1548	1.08794e-05	0.00138231	0.0112042	-0.00992559	1.41711e-07
rs3741993	12	112621886	T	C		0.2619	0.0825	158639	103879	4.05562	-3.17593	0.3646	-0.4513	0.0899	0.1421	5.00021e-05	0.00149356	0.0101824	-0.00985388	5.166e-07
rs12423268	12	112641707	A	G		0.2619	0.0785	158643	103847	4.00773	-3.38538	0.3627	-0.5139	0.0905	0.1518	6.13039e-05	0.000710809	0.0100621	-0.0105053	2.56823e-07
rs12579851	12	112668755	A	G		0.2609	0.0775	156097	103618	4.43199	-3.06486	0.4073	-0.4536	0.0919	0.148	9.33668e-06	0.00217768	0.0112176	-0.00952124	2.27308e-07
rs233722	12	113031474	A	G		0.381	0.5994	149795	98957.1	6.80579	-2.82521	0.4941	-0.2376	0.0726	0.0841	1.005e-11	0.00472499	0.0175845	-0.00898105	8.8756e-11	RPL6-ALDH1	rs11066280
rs233716	12	113039943	T	C		0.4236	0.5994	149797	78908.8	6.73114	-2.45378	0.4907	-0.2336	0.0729	0.0952	1.68341e-11	0.0141363	0.0173915	-0.00873521	2.85644e-09
rs17824620	12	113100994	A	C		0.2887	0.337	157911	100553	5.78137	-2.50623	0.4469	-0.2213	0.0773	0.0883	7.40942e-09	0.0122027	0.0145487	-0.00790357	2.62171e-08
rs4766988	12	113105030	A	G		0.2917	0.333	158228	101059	5.64759	-2.47782	0.4343	-0.2178	0.0769	0.0879	1.62709e-08	0.0132189	0.0141978	-0.00779438	4.72275e-08
rs232925	12	113109378	C	T		0.376	0.5129	157914	100181	7.32633	-3.38275	0.5231	-0.2784	0.0714	0.0823	2.3654e-13	0.00071765	0.0184364	-0.0106875	5.5763e-13
rs4766648	12	113119813	A	G		0.3175	0.2893	158644	104660	5.30997	-2.07615	0.394	-0.1854	0.0742	0.0893	1.09641e-07	0.0378803	0.0133315	-0.00641753	7.07483e-07
rs2158241	12	113124351	A	G		0.3175	0.2903	158637	104732	5.2942	-2.01457	0.3923	-0.1797	0.0741	0.0892	1.1954e-07	0.0439493	0.0132922	-0.00622506	9.48341e-07
rs1015249	12	113125311	T	G		0.3175	0.2903	158339	105030	5.16081	-2.27687	0.3819	-0.2097	0.074	0.0921	2.45883e-07	0.0227938	0.0129695	-0.00702558	5.04774e-07
rs10492018	12	113127404	A	G		0.3204	0.2913	158479	104669	5.32447	-1.99327	0.4004	-0.1778	0.0752	0.0892	1.01249e-07	0.0462315	0.0133749	-0.00616109	9.34744e-07
rs4766991	12	113137384	T	C		0.3036	0.2237	158030	102624	5.92746	-1.65972	0.4576	-0.1673	0.0772	0.1008	3.07654e-09	0.0969703	0.0149107	-0.00518097	5.39718e-07
rs4766992	12	113137531	A	G		0.4048	0.329	130777	103399	6.11352	-2.2896	0.4793	-0.1937	0.0784	0.0846	9.74569e-10	0.0220446	0.0169054	-0.00712035	7.76996e-09
rs2189274	12	113140041	T	C		0.3046	0.2237	149803	103131	5.70685	-1.68191	0.4497	-0.1692	0.0788	0.1006	1.15084e-08	0.0925866	0.0147447	-0.0052373	7.8746e-07
rs2214426	12	113140160	A	G		0.3046	0.2237	149803	98521.8	5.70812	-2.04502	0.4498	-0.2135	0.0788	0.1044	1.1423e-08	0.040853	0.014748	-0.00651525	2.17442e-07
rs739745	12	113141857	C	T		0.3046	0.2237	130777	103371	5.57619	-1.77113	0.4684	-0.1718	0.084	0.097	2.45843e-08	0.0765384	0.0154196	-0.00550874	4.93878e-07
rs4766993	12	113143450	T	C		0.4038	0.329	145478	103052	6.125	-2.33449	0.4557	-0.2024	0.0744	0.0867	9.06836e-10	0.0195702	0.0160586	-0.00727216	1.00341e-08
rs958817	12	113144946	G	T		0.3006	0.2237	149779	103546	5.68367	-1.71251	0.4456	-0.1656	0.0784	0.0967	1.31832e-08	0.0868022	0.014686	-0.00532191	7.3998e-07
rs17825483	12	113147563	A	G		0.4028	0.328	157906	105054	6.21795	-2.29856	0.4365	-0.1917	0.0702	0.0834	5.03696e-10	0.0215299	0.0156476	-0.00709169	1.12092e-08
rs2107111	12	113151312	T	G		0.4038	0.33	158637	105092	6.20559	-2.30338	0.4437	-0.1974	0.0715	0.0857	5.44905e-10	0.0212573	0.0155805	-0.00710528	1.17188e-08
rs2891405	12	113152097	G	A		0.4038	0.329	158643	105114	6.20559	-2.32322	0.4437	-0.1991	0.0715	0.0857	5.44905e-10	0.0201673	0.0155802	-0.00716573	1.06969e-08
rs10400584	12	113152206	T	C		0.4038	0.33	158628	105102	6.19021	-2.28588	0.4426	-0.1959	0.0715	0.0857	6.00842e-10	0.0222612	0.0155423	-0.00705096	1.34219e-08
rs4766995	12	113152587	G	A		0.4038	0.33	158640	104976	6.18462	-2.32867	0.4422	-0.1998	0.0715	0.0858	6.22541e-10	0.0198765	0.0155277	-0.00718726	1.13494e-08
rs4766997	12	113161438	C	T		0.4038	0.2962	158230	103419	6.11921	-2.13972	0.4363	-0.1853	0.0713	0.0866	9.40377e-10	0.0323772	0.0153834	-0.00665361	3.56632e-08
rs11614295	12	113196733	A	G		0.3383	0.2952	138547	95117.7	-8.4257	-0.570801	-0.6294	-0.052	0.0747	0.0911	3.58591e-17	0.568134	-0.0226364	-0.00185078	7.96446e-07
rs460879	16	89712889	C	T		0.4623	0.5129	158171	103086	-2	4.73063	-0.1356	0.3846	0.0678	0.0813	0.0455003	2.23827e-06	-0.00502883	0.0147339	7.92693e-07	DPEP1	rs1126464
gi, genetic impact (see Supplementary Methods).
