# Supplementary material for: Interethnic analyses of blood pressure loci in populations of East Asian and European descent
Source: Nat Commun. 2018 Nov 28;9:5052. doi: 10.1038/s41467-018-07345-0 (PMC6261994; doi:10.1038/s41467-018-07345-0)
Supplement: Supplementary file 10 — Supplementary Data 7 [file 41467_2018_7345_MOESM10_ESM.xlsx]

## Sheet: SD7_ancestry-specific SNP
Supplementary Data 7- Interethnic comparability of genetic impact on blood pressure at 48 loci containing ancestry-specific SNPs
LocusName	PMID	BP Trait	European-specific variant (SNP_EUR)												SNP forming a haplotype shared between ethnic groups (haplo-SNP)												East Asian-specific variant (SNP_EAS)											Allele of haplo-SNP
			rsID_Ch37		Chr:Pos	Effect allele (EA)	Other allele	EUR_ EAF	ASN_ EAF	EA beta_EUR	EA gi_EUR	Derived allele (DA)	DA effect_EUR		rsID_Ch37	Chr:Pos	Effect allele (EA)	Other allele	EUR_ EAF	ASN_ EAF	EA beta_EUR	EA beta_EAS	EA gi_EUR	EA gi_EAS	P_hetero		rsID_Ch37	Chr:Pos	Effect allele (EA)	Other allele	EUR_ EAF	ASN_ EAF	EA beta_EAS	EA gi_EAS	Derived allele (DA)	DA effect_EAS		linked to DA of SNP_EUR	linked to DA of SNP_EAS	Compati-bility†
PRDM16	27618448	SBP	rs2493292	1	1:3328659	C	T	0.834	0.994						rs4648500	1:3340855	A	C	0.3608	0.499	0.0572	-0.0644	0.00208537	-0.00203384	0.356321		rs75790988	1:3340901	T	C	1	0.8492	0.1142	0.00190811
KDM1A	27841878	PP	rs137993948	1	1:23369277	T	G	0.826	0.999						rs10917360	1:23539010	G	A	0.7505	0.8095	-0.1358	0.0203	-0.00690142	0.000943832	0.0465728		rs7554562	1:23284230	G	A	0.994	0.9484	0.0664	0.00145609
FGR	this study	SBP	rs6703312	1	1:27889163	T	C	0.8877	0.997	0.2545	0.00587841				rs4075401	1:27836014	T	G	0.8857	0.6161	0.1487	0.4232	0.00302891	0.0138522	0.00876084		rs2076460	1:27972058	G	C	0.998	0.626
NME7	27841878	PP	rs7519279	1	1:169207361	G	C	0.664	0.999						rs4656656	1:169138307	A	C	0.4085	0.7212	-0.1329	0.0689	-0.00777537	0.00349637	0.00450071		rs3737682	1:169438025	A	G	0.999	0.8909	0.0855	0.00264294
ADCY3	28135244	DBP	rs55701159	2	2:25139596	T	G	0.8966	0.996						rs12468253	2:24922385	T	C	0.7734	0.6855	-0.0715	0.0592	-0.0035986	0.00327526	0.0906733		rs149098203	2:25106085	C	T	0.998	0.9137	0.1592	0.00561515
AC016735.1	28135244	DBP	rs76326501	2	2:43167878	A	C	0.9155	1						rs3749084	2:43203581	G	A	0.7545	0.9067	0.1885	-0.0905	0.00972206	-0.00334036	0.00194739		rs116993671	2:43212990	A	G	0.999	0.9325	-0.1307	-0.00363966
PRKCE	28135244	PP	rs11690961	2	2:46363336	A	C	0.8807	1	0.2491	0.00974691				rs3754569	2:46352453	T	G	0.5517	0.8145	-0.1732	-0.0091	-0.00990245	-0.000388694	0.0167066		none
WIPF1	27841878	PP	rs13024657	2	2:175472839	C	T	0.8062	0.999	-0.1464	-0.00639338				rs4972701	2:175473587	T	C	0.4254	0.8998	-0.1188	0.1394	-0.00704036	0.00502949	0.00242318		none
CCDC141	28135244	DBP	rs79146658	2	2:179786068	T	C	0.8996	1						rs12185628	2:179680971	T	C	0.7803	0.8482	-0.0842	0.1145	-0.00441623	0.00475856	0.0243673		rs16866535	2:179655195	C	T	0.994	0.871	0.1457	0.00561524
CACNA1D	this study	MAP	none	3											rs3774425	3:53558123	G	A	0.7078	0.7401	-0.0683	-0.4114	-0.00456386	-0.0188144	0.00271674		rs3774447	3:53595712	T	C	0.996	0.9187	-0.7509	-0.0223857
LOC105377193_CADM2	27841878	SBP	rs6803322	3	3:84986088	C	A	0.662	0.9901	0.2352	0.0082365				rs2117151	3:85458683	C	A	0.7535	0.8849	0.3177	-0.1296	0.0104858	-0.00346891	0.000487617		rs9840195	3:85773686	C	T	1	0.9435	-0.2346	-0.0031924
RYK	27841878	DBP	rs75305034 (rs55688777)	3	3:133886705	T	C	0.7028	0.995						rs9882128	3:133873911	C	T	0.5626	0.8968	-0.1822	0.0771	-0.0112958	0.00314695	0.000361948		rs79797652	3:133771813	G	A	1	0.9405	0.1196	0.00267576
ZBTB38	27618447	DBP	rs16851397	3	3:141134818	A	G	0.9543	0.997						rs11919595	3:141135126	T	C	0.9334	0.9137	-0.4085	-0.0152	-0.0123122	-0.000439778	0.00389929		rs113119294	3:141064616	T	C	1	0.9345	-0.1094	-0.00242792
LOC107986143	27841878	PP	rs9844972	3	3:150097635	G	C	0.9324	1						rs9865803	3:150237962	C	T	0.8469	0.4653	-0.1351	0.0291	-0.00611093	0.00152044	0.293148		rs74773234	3:150275224	C	T	1	0.7976	-0.1802	-0.00414213
RP11-439C8.2	28135244	DBP	rs143112823	3	3:154707967	G	A	0.9225	0.9931						rs3846023	3:154585432	G	A	0.8917	0.9494	0.3605	-0.1521	0.0137299	-0.00318164	1E-04*		none
SLC39A8	21909110	DBP	rs13107325	4	4:103188709	C	T	0.9205	1	0.5622	0.0170977				rs233810	4:103211903	C	T	0.7913	0.9425	0.1521	-0.1393	0.00783317	-0.00372861	0.00371968		none
TMEM161B	28135244	SBP	rs10059921	5	5:87514515	G	T	0.9125	0.998	0.526		T	-		rs6882046	5:87968864	A	G	0.7127	0.4603	0.1292	-0.3299	0.00438746	-0.012229	5E-05*		rs78245349	5:87976733	A	G	0.997	0.5446	-0.2865	-0.009805	G	+		G	G	Y
C5orf56	27618448	PP	rs2188962	5	5:131770805	C	T	0.6133	0.999	-0.0259	-0.00150662				rs10463891	5:131597392	A	G	0.3946	0.6181	-0.0951	0.128	-0.00526301	0.0066128	0.00258643		rs77538412	5:131617532	A	C	1	0.9077	0.2198	0.00370159
SNORD32B	27618448	DBP	rs926552	6	6:29548089	G	A	0.9135	1	0.1643	0.00605285				rs3129063	6:29645613	C	A	0.836	0.6746	0.0875	0.1365	0.00431421	0.00761565	0.408014		rs150971595	6:29600361	C	T	1	0.8998	0.1263	0.00263188
FRK	27841878	DBP	rs36061333	6	6:116311763	C	G	0.7942	0.995						rs1016101	6:116235571	G	A	0.7356	0.88	0.1285	-0.1259	0.00661833	-0.00469295	0.00509603		rs9387380	6:116327579	C	T	0.998	0.7956	-0.0995	-0.00408011
FNDC1	28135244	PP	rs449789	6	6:159699125	G	C	0.8827	0.994						rs4709289	6:159720529	C	T	0.3002	0.7123	0.1841	-0.0817	0.0103368	-0.00396793	0.000552938		rs9365044	6:159749590	A	G	1	0.9365	-0.2589	-0.00491705
NRCAM	27841878	SBP	rs17423264	7	7:108090255	C	T	0.9066	1	0.3371	0.00854246				rs2111203	7:107893695	A	G	0.7207	0.9464	0.2409	-0.2365	0.00818869	-0.0049656	0.000953964		none
BLK_GATA4	24954895	SBP	rs4841569	8	8:11452177	G	A	0.5616	0.995	0.3538	0.0131925	A	-		rs1004712	8:11622293	C	T	0.6312	0.4167	-0.2792	0.1841	-0.0103384	0.00673735	3E-05*		rs8191619	8:11639113	T	C	1	0.872	-0.1995	-0.00425076	C	+		C	C	Y
LPL	27841878	SBP	rs80073370	8	8:19833156	A	T	0.8926	1						rs264	8:19813180	G	A	0.8509	0.7669	-0.0545	0.1534	-0.00144409	0.00460179	0.151116		rs79355291	8:19931661	G	A	0.999	0.9246	-0.1339	-0.00219352
LRP12, ZFPM2	28739976	SBP	rs35783704	8	8:105966258	G	A	0.9006	0.999						rs13278098	8:105943784	G	A	0.7406	0.7817	0.3614	-0.0111	0.0122078	-0.000353253	0.00163189		rs80044507	8:105835371	A	G	0.995	0.8532	0.0652	0.00167872
GPR20	27618447	DBP	rs34591516	8	8:142367087	C	T	0.9483	1						rs919873	8:142302260	C	T	0.9354	0.9395	-0.2247	0.2733	-0.00763346	0.00628959	0.000569879		rs147357965	8:142311984	C	T	0.999	0.9435	0.1403	0.00295255
PUF60	28135244	DBP	rs4076877	8	8:144902714	C	T	0.9483	0.999						rs921669	8:144735347	C	T	0.8767	0.8909	0.0419	0.0283	0.00170186	0.000949147	0.854265		none
HRCT1	27618448	DBP	rs76452347	9	9:35906471	C	T	0.7922	0.997						rs2025126	9:35696625	G	A	0.7266	0.6577	0.0764	-0.0867	0.004098	-0.00479811	0.0265764		rs77617805	9:35903923	G	A	1	0.875	-0.1739	-0.00618094
SCAI	28135244	PP	rs72765298	9	9:127900996	T	C	0.8867	0.995						rs16927927	9:127943338	T	C	0.8579	0.7381	-0.2953	0.0142	-0.012319	0.000660407	0.000989353		rs138431314	9:128046161	T	C	1	0.9266	0.1412	0.00308659
DBH	27618452	DBP	rs6271	9	9:136522274	C	T	0.9394	1						rs77905	9:136518097	G	A	0.5199	0.9038	0.0217	-0.0277	0.00128091	-0.000983607	0.613168		none
CACNB2	21909115	MAP	rs12258967	10	10:18727959	C	G	0.7137	0.9901	0.4332	0.0309799	G	-		rs10828749	10:18756881	G	A	0.5686	0.4921	0.3105	-0.074	0.0229377	-0.00387818	2E-08*		rs117724939	10:18731165	G	A	0.993	0.6389	-0.1733	-0.00744127	A	+		A	A	Y
ARHGAP12	28135244	PP	rs10826995	10	10:32082658	T	C	0.7207	0.994	-0.0756	-0.00396864				rs9299680	10:32457370	G	A	0.6312	0.5159	-0.0561	0.1528	-0.00314765	0.00722274	0.0136928		rs76148357	10:32578222	C	T	0.999	0.8601	-0.2164	-0.00657582
C10orf107	21909110	MAP	rs4590817	10	10:63467553	G	C	0.8469	1	0.576		C	-		rs12246717	10:63459183	T	G	0.7763	0.9067	0.3932	-0.1501	0.025551	-0.00523223	4E-11*		rs145193831	10:63474530	C	T	1	0.9325	-0.2159	-0.00654624	T	+		G	G	Y
PAX2	28135244	SBP	rs112184198	10	10:102604514	G	A	0.9085	0.999						rs912478	10:102610360	A	G	0.7256	0.8859	0.2185	-0.1882	0.00731964	-0.00404537	0.00526834		rs79229902	10:102615900	T	C	0.998	0.9454	-0.2125	-0.00217073
BAG3	27841878	DBP	rs17617337	10	10:121426884	C	T	0.7823	0.998	0.1981	0.0101141				rs196336	10:121414236	T	C	0.3489	0.7966	0.1965	0.0138	0.0115293	0.000627213	0.00689512		none
ADM	21909115	SBP	rs7129220	11	11:10350538	G	A	0.8708	0.999	-0.8765	-0.0213451	A	+		rs2896516	11:10062082	T	C	0.6869	0.8274	-0.4892	0.0406	-0.0169875	0.00113897	9E-05*		rs11042530	11:9910676	G	T	0.997	0.9286	0.4005	0.0071214	T	-		C	C	Y
PRDM11	28135244	PP	rs11442819	11	11:45208141	-	T	0.8728	1	0.279		T	-		rs4992029	11:45279678	G	A	0.668	0.7004	0.1985	-0.1527	0.0109907	-0.00665629	7E-06*		rs3740782	11:45255650	G	A	1	0.8919	-0.1252	-0.00264888	A	+		A	A	Y
HDAC7	27841878	SBP	rs11168244	12	12:48202941	C	T	0.7843	0.998						rs757344	12:48206096	C	T	0.4533	0.9038	0.2311	-0.1171	0.00886352	-0.00266216	0.0121247		rs76836905	12:47938086	C	T	1	0.9425	-0.2141	-0.00369332
CCDC41	27841878	PP	rs76785029	12	12:94882905	C	T	0.9294	1						rs832504	12:94672888	A	G	0.8459	0.9187	0.1777	-0.0656	0.00771186	-0.00177663	0.029634		rs59972832	12:94885261	G	A	0.999	0.9246	-0.1451	-0.00324626
SH2B3	19430479	DBP	rs3184504	12	12:111884608	C	T	0.5358	0.997	-0.5006	-0.0312885	T	+		rs4766566	12:111706877	T	C	0.2694	0.7252	-0.2742	0.4943	-0.0150196	0.0270576	3E-25*		rs79105258	12:111718231	C	A	0.999	0.7837	0.7978	0.0370154	A	-		C	C	Y
HECTD4_ALDH2	21572416	DBP	none	12											rs2075231	12:113078394	G	A	0.834	0.3948	-0.1303	0.3065	-0.00611451	0.0173938	4E-09*		rs11066280	12:112817783	T	A	1	0.7837	1.01
SBNO1	27618447	DBP	rs1060105	12	12:123806219	C	T	0.7773	0.998	0.2532	0.0129413	T	-		rs12820906	12:123493123	A	G	0.7495	0.8542	0.2493	-0.1427	0.0132807	-0.00556095	5E-06*		rs76285418	12:123398180	C	T	0.999	0.9325	-0.3346	-0.00630281	T	+		G	G	Y
NFATC4	27841878	DBP	rs36226649	14	14:24835500	T	C	0.9384	0.998						rs11628929	14:24844054	A	G	0.3439	0.8462	0.0469	0.1468	0.00271216	0.00676092	0.317288		none
HSD17B1	28135244	PP	rs138643143	17	17:40709867	G	A	0.9394	1						none
KANSL1	27841878	PP	rs115231027 (rs4792830)	17	17:44199290	T	C	0.822	0.998						rs8079695	17:44161441	C	T	0.8072	0.5893	-0.2295	-0.0034	-0.0111844	-0.000185475	0.00753444		rs117325413	17:44152086	C	T	0.999	0.8889	-0.0858	-0.00288603
GOSR2	21909110	PP	rs17608766	17	17:45013271	T	C	0.826	0.999						rs739571	17:45275786	C	T	0.7664	0.9474	-0.373	0.0713	-0.0178395	0.0015496	3E-06*		none
HM13−AS1_ID1	27841878	DBP	rs6060114	20	20:30169673	T	C	0.8429	1						rs1543438	20:30061053	A	G	0.7773	0.7331	0.193	0.0891	0.0099484	0.00460384	0.179305		rs73613722	20:30223520	G	T	0.998	0.746	0.1207	0.00506421
GNAS, EDN3	21909110	DBP	rs6015450	20	20:57751117	A	G	0.8728	1	-0.3681	-0.0150121				rs260013	20:57760723	A	G	0.8429	0.9008	-0.3504	-0.006	-0.0150511	-0.000229668	0.00025367		rs260009	20:57764486	A	G	0.9911	0.9266	-0.085	-0.0029018
As the SH2B3 (rs3184504) and ALDH2 (rs11066280) loci are located in the same LD block, these are counted as a single locus for the study of interethnic comparability. ICBP and iGEN-BP data were imputed with HapMap SNPs and the effect sizes (in beta) for part of the EUR-specific SNPs were unavailable. In the cases where those for blood pressure association at the SNPs were available in the previou…
Sentinel SNP is represented in bold. gi stands for genetic impact. rs11066280 is in strong LD (r2 = 0.87 in JPN) with rs671 on 12q24. At CACNB2, a lead trait was reported to be MAP for rs12258967, whereas it was DBP for rs1813353 (r2 = 0.26 with rs10828749 in EUR).
Effect allele (EA) is defined as a major allele for each SNP in the following populations: SNP_EUR and haplo-SNP, major allele in Europeans; SNP_EAS, major allele in East Asians.
*P_hetero < 1.5E-4
†Compatibility is defined as the derived alleles (DAs) of SNP_EUR and SNP_EAS having opposite effects on BP trait phenotype, and being linked to the same allele of haplo-SNP. Compatibility was examined for 7 loci, in which P_hetero for haplo-SNP reached locus (region)-wide significance (P < 1.5E-4).
