# Supplementary material for: Interethnic analyses of blood pressure loci in populations of East Asian and European descent
Source: Nat Commun. 2018 Nov 28;9:5052. doi: 10.1038/s41467-018-07345-0 (PMC6261994; doi:10.1038/s41467-018-07345-0)
Supplement: Supplementary file 11 — Supplementary Data 8 [file 41467_2018_7345_MOESM11_ESM.xlsx]

## Sheet: SD8_interethnic comparison
Supplementary Data 8- Interethnic heterogeneity of genetic impact on blood pressure at non-rare blood pressure loci previously reported and newly identified
Chr	Pos	SNP	Alleles		Trait		EAS						EUR						Interethnic heterogeneity
			Effect	Other			Effect allele frequency	Effect	SE	P	N		Effect allele frequency	Effect	SE	P	N		gi EAS	gi EUR	Phetero	Nearby gene of SNP with heterogeneity
1	6683240	rs14057	A	G	SBP		0.3857	-0.1148	0.0717	0.1094	149803		0.3513	-0.2369	0.0839	0.004774	104123		-0.00413678	-0.00875044	0.252843
1	10796866	rs880315	T	C	SBP		0.3274	-0.6638	0.0754	1.334e-18	148015		0.6354	-0.4267	0.1065	6.138e-05	64854.1		-0.022883	-0.0157327	0.128912
1	11862778	rs17367504	A	G	SBP		0.8895	0.3046	0.1115	0.006292	158058		0.8523	0.8193	0.1143	7.469e-13	105064		0.00687142	0.0221141	0.000128512	MTHFR
1	40028180	rs4660293	A	G	DBP		0.8477	-0.0483	0.0602	0.4225	158644		0.7616	-0.1713	0.059	0.003719	104642		-0.00201437	-0.00897537	0.0804771
1	42368035	rs783621	A	G	SBP		0.4892	0.1087	0.0684	0.1123	157909		0.4435	0.3773	0.0811	3.313e-06	104450		0.00399917	0.014395	0.00914549
1	57008778	rs2404715	T	C	PP		0.03	0.0243	0.1688	0.8855	158095		0.117	-0.2104	0.102	0.03901	71456.1		0.000362055	-0.0077166	0.0731065
1	59653742	rs3889199	A	G	PP		0.8394	0.066	0.0631	0.2952	158196		0.6891	0.2125	0.0585	0.0002778	100436		0.00262976	0.0114619	0.0285882
1	113190807	rs17030613	A	C	DBP		0.5187	-0.3257	0.043	3.695e-14	158287		0.7696	-0.2006	0.0603	0.0008819	100971		-0.0190382	-0.0104692	0.0333725
1	204518842	rs4245739	A	C	DBP		0.954	0.2091	0.1073	0.05141	158463		0.7325	0.1528	0.0578	0.008214	102462		0.00489542	0.00825875	0.401476
1	208024820	rs12731740	T	C	PP		0.1012	-0.2432	0.077	0.001598	156107		0.1186	-0.1698	0.0806	0.0351	103077		-0.00799395	-0.00656178	0.721206
1	217718789	rs12408022	T	C	DBP		0.3795	0.0698	0.046	0.1297	147980		0.2501	0.1327	0.0684	0.05246	73394.5		0.00394454	0.00716115	0.476171
1	228112121	rs4653889	A	G	DBP		0.5745	0.1086	0.0454	0.01666	158034		0.4772	0.3616	0.0986	0.0002451	33587		0.00601726	0.0200109	0.0198592
1	230848702	rs2004776	T	C	DBP		0.6073	0.1361	0.0442	0.002091	158102		0.2351	0.2776	0.0619	7.37e-06	102634		0.00774403	0.0139986	0.118689
1	243472801	rs6429422	T	G	DBP		0.813	-0.1517	0.0557	0.00646	158465		0.6718	-0.2096	0.0597	0.0004526	85891.3		-0.00684169	-0.0119796	0.225285
2	19730845	rs1344653	A	G	PP		0.8346	-0.0128	0.0623	0.8372	158613		0.485	-0.3138	0.0513	9.231e-10	108261		-0.000515885	-0.0185909	4.54199e-06	OSR1
2	20881840	rs2289081	C	G	PP		0.5644	-0.0769	0.047	0.1016	158140		0.3521	-0.2483	0.053	2.743e-06	107004		-0.00411441	-0.0143219	0.00991756
2	26914364	rs1275988	T	C	SBP		0.2232	-0.8381	0.0818	1.241e-24	158643		0.6035	-0.4065	0.089	4.908e-06	91638.4		-0.0257236	-0.015088	0.0103686
2	28635740	rs7562	T	C	SBP		0.791	0.2333	0.0868	0.007226	149802		0.5429	0.1027	0.0917	0.2628	81113.5		0.00694442	0.00393237	0.489602
2	55809054	rs1975487	A	G	DBP		0.8502	-0.1747	0.0616	0.004533	158633		0.4442	-0.2039	0.0499	4.387e-05	102404		-0.00712058	-0.012769	0.158813
2	59335104	rs7575523	T	G	PP		0.3055	0.1078	0.0506	0.03323	158566		0.3706	0.1565	0.0536	0.003503	107709		0.00535012	0.00889659	0.369091
2	65279223	rs2540950	T	C	PP		0.3274	-0.2212	0.0511	1.483e-05	149800		0.3236	-0.1217	0.0531	0.02177	107005		-0.0111843	-0.00700639	0.296581
2	71627539	rs3771371	T	C	PP		0.2757	-0.0798	0.052	0.1252	155830		0.6564	-0.2123	0.0533	6.852e-05	108149		-0.00388753	-0.0121119	0.0377058
2	73114352	rs1876487	A	C	DBP		0.0781	-0.0838	0.1064	0.4307	156007		0.3113	-0.2021	0.0578	0.0004726	91761.8		-0.00199402	-0.0115427	0.0217209
2	85491365	rs11689667	T	C	PP		0.7442	0.3197	0.0526	1.201e-09	158632		0.5026	0.0831	0.0513	0.105	108375		0.0152602	0.00492061	0.00869965
2	86368804	rs3731818	A	G	SBP		0.4614	-0.0248	0.0698	0.7226	149799		0.3202	-0.1794	0.0866	0.03832	102405		-0.000917998	-0.00647357	0.17064
2	96675166	rs2579519	T	C	DBP		0.3807	-0.0576	0.0492	0.242	158410		0.6092	-0.1285	0.0514	0.01248	102473		-0.00294148	-0.00780972	0.224613
2	101578489	rs6747874	A	G	PP		0.6801	0.0582	0.0497	0.2409	158112		0.2642	0.1736	0.0609	0.004357	108327		0.00294499	0.00866092	0.147272
2	104036433	rs13390641	A	G	SBP		0.103	0.0331	0.1111	0.7658	158623		0.0723	-0.0241	0.157	0.8779	102578		0.00074805	-0.000479281	0.759356
2	108875244	rs6722745	T	C	DBP		0.1967	-0.0845	0.0553	0.1268	158499		0.7171	-0.0552	0.0677	0.4147	68357		-0.00383812	-0.00311859	0.875052
2	124020790	rs3923097	A	T	DBP		0.0902	-0.1408	0.0775	0.06918	156102		0.0649	-0.3632	0.1282	0.004602	61815.5		-0.00459829	-0.0113949	0.15266
2	145646072	rs1438896	T	C	DBP		0.1668	-0.0416	0.0598	0.4874	148012		0.3091	0.1857	0.0543	0.0006212	101765		-0.00180819	0.0107204	0.00209355
2	164906820	rs16849225	T	C	SBP		0.3843	-0.5372	0.0697	1.327e-14	157903		0.228	-0.2199	0.0956	0.02138	104099		-0.0193958	-0.00712925	0.00212288
2	178092162	rs2706110	T	C	PP		0.2065	0.0672	0.0635	0.2904	131728		0.2027	0.0908	0.0664	0.1716	106098		0.00291579	0.00419821	0.755892
2	180715706	rs13407401	A	T	SBP		0.0447	-0.1492	0.1757	0.3957	149339		0.295	-0.3107	0.0893	0.0005015	103634		-0.00219741	-0.0108078	0.0331936
2	183224127	rs16823124	A	G	DBP		0.4566	0.25	0.0445	2.002e-08	158638		0.3076	0.2575	0.0541	1.913e-06	103887		0.0141051	0.0147672	0.868236
2	191494411	rs6434404	A	G	SBP		0.103	0.1602	0.1199	0.1815	149803		0.272	0.4003	0.0987	5.029e-05	93440.4		0.0034521	0.0132679	0.0185388
2	208521512	rs3845811	C	G	SBP		0.6065	-0.1106	0.0745	0.1376	145670		0.5667	-0.2254	0.0837	0.007065	97682.6		-0.00388968	-0.00861628	0.253062
2	216300482	rs1250259	A	T	PP		0.9283	-0.346	0.0919	0.000167	158595		0.7533	-0.1027	0.0645	0.1115	85344.1		-0.00945401	-0.00545034	0.345641
2	217652591	rs10932679	A	T	PP		0.9104	0.0494	0.0826	0.5502	158452		0.8109	0.1876	0.0662	0.004582	106240		0.00150244	0.00869422	0.0697281
2	218668732	rs1063281	T	C	DBP		0.5434	-0.0093	0.0449	0.8351	148009		0.6009	-0.1038	0.055	0.05886	93917.2		-0.000538384	-0.00615832	0.177942
2	227100698	rs2972146	T	G	SBP		0.9161	0.2505	0.1232	0.04209	158632		0.6269	0.1928	0.083	0.02015	105072		0.00510507	0.00716614	0.604338
2	238223955	rs11677932	A	G	PP		0.4405	-0.0505	0.0466	0.2786	158637		0.305	-0.3197	0.0686	3.171e-06	62548		-0.00272084	-0.0186342	0.000750322
2	240208154	rs2048765	A	G	MAP		0.6392	-0.2546	0.0514	7.425e-07	149798		0.9314	-0.0869	0.102	0.3942	56575.1		-0.012798	-0.00358185	0.0618147
3	11290122	rs347591	T	G	SBP		0.7366	0.0289	0.0799	0.7175	149803		0.6632	0.3298	0.0852	0.000109	103291		0.000934525	0.0120443	0.00601486
3	13823342	rs6793656	A	G	PP		0.9413	-0.2601	0.1079	0.01591	140852		0.8117	-0.2229	0.0842	0.008162	71733.9		-0.00642299	-0.00988407	0.450519
3	14895105	rs4684242	C	G	MAP		0.3434	0.4084	0.0525	7.246e-15	149803		0.2175	0.079	0.0729	0.2787	43691.5		0.0200986	0.00518443	0.00608828
3	27548900	rs820430	A	G	SBP		0.3565	0.4969	0.0716	3.984e-12	156098		0.608	0.3147	0.0825	0.0001369	102416		0.0175654	0.0119195	0.160316
3	41912651	rs9815354	A	G	DBP		0.1339	0.1877	0.0656	0.004249	158447		0.1776	0.409	0.0674	1.296e-09	99749.9		0.00718817	0.0192135	0.00292767
3	48197614	rs6797587	A	G	DBP		0.3054	-0.0379	0.047	0.4197	157895		0.3021	-0.2814	0.0547	2.628e-07	102435		-0.00202935	-0.0160736	0.000464189
3	49770032	rs3749237	A	G	DBP		0.2318	0.0205	0.0509	0.6873	158642		0.3093	0.0666	0.0545	0.2211	104689		0.00101118	0.00377683	0.487335
3	50476378	rs743757	C	G	DBP		0.4669	0.1958	0.0433	6.096e-06	158645		0.1399	0.1588	0.0719	0.02725	103894		0.011353	0.00685214	0.259429
3	57743246	rs1053711	A	G	DBP		0.0219	0.0798	0.1573	0.6119	140947		0.3093	-0.0998	0.0537	0.06289	103026		0.00135128	-0.00579006	0.0814649
3	64710253	rs918466	A	G	DBP		0.6107	-0.0611	0.0442	0.1672	158592		0.412	-0.2103	0.0505	3.13e-05	104031		-0.00347119	-0.0129112	0.0179779
3	66437086	rs17831815	T	C	PP		0.2713	0.0283	0.0541	0.6003	149804		0.6362	0.211	0.0543	0.0001019	105034		0.00135154	0.01199	0.00820648
3	124551967	rs4141663	T	C	SBP		0.6764	-0.2695	0.0741	0.0002756	149802		0.4411	-0.2293	0.0827	0.00557	102425		-0.00939684	-0.00866354	0.856477
3	138111751	rs9864898	T	C	DBP		0.088	0.2958	0.0843	0.0004493	143943		0.1534	0.1409	0.0697	0.04335	103810		0.00924859	0.0062742	0.465103
3	142617353	rs11708647	A	G	PP		0.094	-0.0268	0.0794	0.7355	158588		0.3899	-0.1852	0.0529	0.0004664	108413		-0.000847577	-0.0106327	0.013026
3	160370160	rs2178452	A	G	DBP		0.309	0.0043	0.0517	0.9341	131728		0.3377	-0.089	0.0537	0.09764	104140		0.00022916	-0.00513579	0.195723
3	163737250	rs16833934	A	G	PP		0.8088	0.1614	0.0668	0.01564	149801		0.6543	-0.0212	0.0579	0.7141	105649		0.00624266	-0.00112648	0.0666197
3	169100886	rs419076	T	C	MAP		0.139	0.122	0.0702	0.08248	158622		0.4357	0.3298	0.0514	1.377e-10	63835.2		0.00436356	0.0253955	7.21889e-06	MECOM
3	183520112	rs17622152	A	G	MAP		0.461	-0.2437	0.0502	1.222e-06	147265		0.3471	-0.1413	0.0538	0.008639	61738.5		-0.0126503	-0.0105702	0.66439
3	185307363	rs4686683	T	G	DBP		0.4178	-0.0658	0.0473	0.1644	149803		0.6128	-0.1143	0.0533	0.03211	100785		-0.00359422	-0.00675493	0.437853
4	3451109	rs2498323	A	G	PP		0.0222	-0.0031	0.1683	0.9854	148014		0.1067	0.2264	0.098	0.02089	79072.3		-4.78769e-05	0.00821558	0.0606571
4	38387395	rs2291435	T	C	SBP		0.415	-0.144	0.0692	0.03737	158638		0.5191	-0.3086	0.0826	0.0001849	102275		-0.0052246	-0.0116824	0.107319
4	48934298	rs12504699	A	G	SBP		0.5942	-0.1799	0.0725	0.01314	148902		0.3693	-0.207	0.0861	0.0162	99294.8		-0.00643047	-0.00762964	0.769766
4	54796220	rs11725926	T	C	PP		0.8253	0.4928	0.061	6.848e-16	158068		0.7508	0.2987	0.0769	0.0001032	80734.8		0.0203198	0.0136703	0.124254
4	81169912	rs11099098	T	G	SBP		0.3525	0.8977	0.0742	1.053e-33	149802		0.2876	0.5753	0.0973	3.368e-09	90343		0.0312585	0.0196714	0.0059464
4	86715670	rs2014912	T	C	PP		0.2173	0.2854	0.0561	3.63e-07	158356		0.1266	0.3179	0.0737	1.619e-05	105267		0.0127842	0.0132947	0.897867
4	111381638	rs6825911	T	C	DBP		0.4828	-0.2541	0.0445	1.116e-08	157783		0.7918	-0.0688	0.064	0.2827	100754		-0.0143752	-0.0033867	0.00643351
4	144187380	rs893929	A	G	SBP		0.7815	-0.1666	0.0889	0.06078	157954		0.4698	-0.2031	0.0828	0.01419	101752		-0.00471528	-0.00768968	0.459339
4	145271954	rs4292285	A	T	DBP		0.48	0.0053	0.0431	0.9026	158586		0.3904	-0.191	0.0578	0.0009565	84486.4		0.000308792	-0.0113687	0.00611351
4	148393664	rs1878406	T	C	PP		0.2939	0.1963	0.0511	0.0001203	158154		0.1493	0.1394	0.078	0.07405	106776		0.0096596	0.00546929	0.290087
4	156645513	rs13139571	A	C	DBP		0.2381	-0.2325	0.0509	4.971e-06	157985		0.2397	-0.3214	0.0596	6.914e-08	102465		-0.011492	-0.0168466	0.181902
4	169688000	rs869396	A	C	PP		0.5863	-0.1685	0.0492	0.0006158	149801		0.4927	-0.22	0.0539	4.425e-05	101550		-0.00884866	-0.0128084	0.329988
4	174584663	rs17059668	C	G	PP		0.4694	-0.06	0.0502	0.2324	148009		0.9411	-0.1294	0.1157	0.2631	79894.7		-0.00310673	-0.00395678	0.846466
5	15312553	rs303343	T	C	SBP		0.2254	0.0409	0.0819	0.6175	158642		0.4258	0.0649	0.0826	0.4319	103272		0.00125381	0.00244497	0.765768
5	32804528	rs1173766	T	C	SBP		0.414	-0.482	0.0694	3.914e-12	158586		0.4243	-0.4785	0.0829	7.719e-09	101011		-0.0174403	-0.0181611	0.857898
5	71654855	rs7714219	C	G	PP		0.4055	-0.0158	0.048	0.7411	158418		0.6237	0.0655	0.1194	0.5833	33584		-0.000827015	0.00299344	0.524801
5	75038718	rs258494	C	G	DBP		0.4826	0.0824	0.0502	0.1005	149795		0.3844	0.1373	0.0537	0.01051	97567.3		0.00424106	0.00818548	0.337672
5	77837789	rs10057188	A	G	PP		0.1094	-0.1621	0.075	0.03071	158414		0.4489	-0.1716	0.0531	0.00124	104569		-0.00543031	-0.00999358	0.252094
5	91900785	rs17082391	C	G	SBP		0.9562	0.466	0.1788	0.009137	149804		0.972	0.6299	0.299	0.03513	62450.5		0.00673375	0.00843009	0.721738
5	114390121	rs10077885	A	C	SBP		0.5871	-0.3285	0.0702	2.876e-06	153582		0.4937	-0.3056	0.0811	0.000164	101159		-0.0119407	-0.0118476	0.981665
5	123136656	rs6891344	A	G	DBP		0.8026	-0.0435	0.0564	0.441	149796		0.811	0.2357	0.0638	0.000222	101722		-0.00199278	0.0115833	0.000833147
5	141817754	rs3853476	A	G	MAP		0.5812	-0.2662	0.0494	6.99e-08	158251		0.4088	-0.1739	0.0528	0.0009796	63030.9		-0.0135459	-0.0131186	0.927721
5	142533657	rs114534	A	G	PP		0.6862	-0.1478	0.0497	0.002954	158608		0.584	-0.1421	0.0558	0.01092	91293.9		-0.00746716	-0.00842828	0.81704
5	148391140	rs9687065	A	G	DBP		0.7568	0.2318	0.0501	3.675e-06	158638		0.8021	0.2999	0.0689	1.351e-05	88085.7		0.0116164	0.0146658	0.468022
5	157845402	rs11953630	T	C	SBP		0.0711	-0.1007	0.1404	0.4733	153654		0.3707	-0.4971	0.0855	5.968e-09	103476		-0.00182974	-0.0180741	5.35833e-05	EBF1
6	12903957	rs9349379	A	G	PP		0.3395	0.0654	0.052	0.2087	143777		0.619	0.1357	0.0614	0.02699	76962.5		0.00331688	0.00796658	0.297855
6	22136262	rs4712656	C	G	SBP		0.6665	0.118	0.0752	0.1169	149800		0.4563	0.1382	0.0816	0.09056	103413		0.00405423	0.0052666	0.764275
6	26107463	rs198846	A	G	MAP		0.0469	0.3122	0.1152	0.006728	156843		0.1417	0.4096	0.0722	1.404e-08	63567.8		0.00684302	0.0225011	0.000867753
6	31616366	rs805303	A	G	DBP		0.4227	0.0724	0.0994	0.4664	27857		0.3828	-0.2196	0.0525	2.856e-05	103710		0.004364	-0.0129886	0.010129
6	39124448	rs1544935	T	G	DBP		0.8325	0.1979	0.0573	0.0005565	158642		0.7755	0.1567	0.0594	0.008328	103858		0.00867126	0.00818583	0.903203
6	43270151	rs2270860	T	C	SBP		0.338	0.5507	0.072	1.968e-14	158609		0.3242	0.4348	0.0988	1.088e-05	80104.8		0.0192052	0.015549	0.398955
6	51832494	rs13205180	T	C	DBP		0.302	0.1274	0.048	0.007937	157925		0.4783	0.1036	0.0537	0.05363	96652.7		0.00667887	0.00620552	0.907729
6	53977495	rs670463	A	G	PP		0.6674	-0.1061	0.049	0.03028	158448		0.7011	-0.0742	0.0534	0.1642	108784		-0.00543971	-0.00421289	0.755363
6	56064197	rs1474698	T	C	PP		0.7397	-0.167	0.053	0.001624	158049		0.5634	-0.2532	0.0511	7.249e-07	107838		-0.00792583	-0.0150889	0.0697461
6	79655477	rs10943605	A	G	DBP		0.6511	0.1361	0.045	0.002518	158642		0.4896	0.2199	0.0495	8.765e-06	104145		0.0075934	0.0137658	0.121701
6	118612943	rs1630266	A	G	DBP		0.034	0.1183	0.1238	0.3394	158635		0.0853	0.1639	0.0954	0.08579	100469		0.00239919	0.00542019	0.453704
6	121781390	rs11154027	T	C	PP		0.4679	0.1086	0.0521	0.03725	148010		0.4838	0.1298	0.054	0.01618	103070		0.00541809	0.00748712	0.61005
6	127146879	rs1105956	A	G	SBP		0.4333	0.4588	0.0703	6.871e-11	158641		0.5059	0.3671	0.088	3.053e-05	87174.7		0.0163855	0.0141288	0.592466
6	143592386	rs1570350	A	G	PP		0.1186	-0.0446	0.0757	0.5554	149800		0.5355	0.1856	0.0514	0.0003079	107884		-0.00152224	0.0109935	0.00172235
6	151004770	rs17080102	C	G	DBP		0.039	-0.5672	0.1221	3.407e-06	158575		0.068	-0.4742	0.1001	2.157e-06	98796.2		-0.0116655	-0.0150715	0.400716
6	152312415	rs13192976	A	T	PP		0.7105	-0.1984	0.0511	0.0001022	158087		0.9208	-0.2784	0.0792	0.0004392	106784		-0.00976501	-0.010757	0.802254
6	157287299	rs12208834	A	G	PP		0.7258	0.0126	0.0517	0.8073	158433		0.6827	-0.1612	0.0592	0.00643	90036.9		0.00061229	-0.00907472	0.0202838
6	166175471	rs903432	A	G	DBP		0.8831	0.167	0.0719	0.02028	145479		0.9312	0.3834	0.1366	0.005002	51660.7		0.00608958	0.0123487	0.22167
7	1731866	rs12670854	A	G	SBP		0.9154	0.1455	0.1228	0.2361	156851		0.8922	0.3149	0.1461	0.03113	86492.7		0.00299172	0.0073288	0.305812
7	2512545	rs2969070	A	G	DBP		0.8892	-0.0688	0.071	0.3326	158596		0.6436	-0.2777	0.0521	9.743e-08	103270		-0.00243323	-0.0165864	0.000400835
7	19049388	rs2107595	A	G	PP		0.345	0.4084	0.0511	1.403e-15	149803		0.191	0.4299	0.0725	3.063e-09	102522		0.0206493	0.0185191	0.599219
7	27241660	rs2067087	C	G	DBP		0.5933	0.3389	0.0497	9.173e-12	130777		0.7019	0.1828	0.0662	0.005754	70434.4		0.018856	0.0104046	0.0705667
7	28658522	rs917275	A	G	PP		0.9432	-0.0918	0.104	0.3772	158622		0.5939	-0.2253	0.056	5.791e-05	92065.1		-0.0022163	-0.0132595	0.0076905
7	44231778	rs2971669	T	C	PP		0.4311	0.0612	0.049	0.211	149804		0.2285	0.0163	0.0733	0.8241	85722.1		0.00322696	0.000759517	0.564514
7	46010100	rs10260816	C	G	PP		0.2412	0.4019	0.0567	1.325e-12	149800		0.6756	0.2599	0.0529	9.159e-07	105045		0.0183138	0.0151587	0.433039
7	92264410	rs2282978	T	C	PP		0.8894	0.182	0.0734	0.01317	158535		0.6375	0.1101	0.0535	0.03957	109205		0.00622749	0.00622748	0.999999
7	106411858	rs17477177	T	C	PP		0.8812	-0.504	0.0725	3.562e-12	158644		0.7321	-0.4986	0.0636	4.62e-15	108339		-0.0174534	-0.0238179	0.106351
7	128573967	rs4728142	A	G	SBP		0.1086	0.0802	0.1124	0.4757	148015		0.4303	-0.2218	0.0945	0.01898	78978.3		0.00185462	-0.00835172	0.020549
7	129663496	rs11556924	T	C	DBP		0.0292	-0.54	0.1431	0.0001608	144540		0.3831	-0.278	0.0609	4.955e-06	75626.9		-0.00992568	-0.0165993	0.13701
7	131361319	rs6957161	A	G	DBP		0.3828	0.0984	0.0457	0.03146	154205		0.2597	0.1549	0.0576	0.007195	103123		0.00548314	0.00837435	0.47231
7	137600690	rs273957	T	C	PP		0.9027	0.0561	0.0779	0.4713	158639		0.5785	0.1391	0.0562	0.0133	91326.8		0.00180809	0.00819015	0.124423
7	151415041	rs10224002	A	G	SBP		0.9358	-0.5719	0.1975	0.003783	130283		0.7284	-0.34	0.097	0.0004592	102182		-0.00802249	-0.0109653	0.481291
8	8387095	rs7826238	T	G	SBP		0.8657	0.0541	0.1021	0.596	158440		0.4744	0.3369	0.0834	5.347e-05	101775		0.00133119	0.0126624	0.00479146
8	9267117	rs9693857	T	C	SBP		0.0214	-0.1986	0.2702	0.4623	139258		0.461	-0.3661	0.0825	9.044e-06	104088		-0.00196963	-0.0137545	0.00402453
8	10758213	rs10107145	A	G	SBP		0.9454	0.0656	0.1678	0.6958	130777		0.4811	0.3418	0.081	2.443e-05	104918		0.00108105	0.0130275	0.00394649
8	23404785	rs2280861	A	G	DBP		0.351	-0.1782	0.0454	8.73e-05	158403		0.7637	-0.142	0.0617	0.02144	100481		-0.00986212	-0.00726041	0.51886
8	25880400	rs7008914	T	C	SBP		0.6402	0.2307	0.0718	0.001322	158642		0.745	0.3138	0.1013	0.001948	86673.9		0.00806704	0.010522	0.561093
8	42351585	rs10958717	C	G	PP		0.5039	0.1294	0.0484	0.007474	149804		0.3568	0.0379	0.057	0.5066	89179.8		0.0069076	0.00222654	0.268396
8	51936632	rs11993898	T	C	SBP		0.7354	-0.2302	0.0768	0.002737	158405		0.8256	-0.1653	0.1053	0.1166	103288		-0.00753112	-0.00488449	0.508119
8	76054904	rs1350100	A	G	PP		0.4084	0.1081	0.0493	0.02835	149795		0.4217	0.1434	0.0533	0.007107	100182		0.00566539	0.00850016	0.48733
8	76591880	rs1449544	A	C	PP		0.3932	0.1712	0.0492	0.0005045	149737		0.5187	0.1908	0.0519	0.0002376	108942		0.00899237	0.0111382	0.58999
8	82849452	rs10103353	T	C	DBP		0.6898	-0.098	0.0465	0.03497	158581		0.417	-0.1734	0.05	0.0005189	105149		-0.00529234	-0.0106949	0.174317
8	95103497	rs2446849	T	C	PP		0.6183	0.2382	0.1078	0.02713	27100.8		0.9656	0.2749	0.1444	0.05702	89591.5		0.0134225	0.00636025	0.308348
8	120435812	rs2071518	T	C	PP		0.2102	0.1051	0.0567	0.06377	158625		0.1855	0.297	0.0584	3.673e-07	108594		0.00465408	0.0154327	0.00620716
8	135612745	rs894344	A	G	SBP		0.4678	-0.2205	0.0677	0.00113	158566		0.5987	-0.1923	0.0814	0.01807	104248		-0.00817928	-0.0073168	0.828751
8	141060027	rs4454254	A	G	PP		0.4532	-0.058	0.0464	0.2111	158639		0.6116	-0.1898	0.0536	0.0003974	107327		-0.00313838	-0.0108088	0.0522911
9	2496480	rs872256	A	T	SBP		0.5509	-0.1137	0.0684	0.09634	158605		0.7482	-0.038	0.0943	0.6868	100761		-0.00417394	-0.00126948	0.470932
9	8010674	rs7041664	A	C	PP		0.2664	-0.0311	0.0563	0.5801	148011		0.3061	0.0889	0.0624	0.1543	93309.6		-0.00143584	0.00466395	0.144498
9	22124504	rs1333047	A	T	PP		0.3349	-0.0486	0.0516	0.3471	157921		0.5167	-0.1039	0.0527	0.04856	103124		-0.0023701	-0.00613939	0.34647
9	38088244	rs7019055	A	G	SBP		0.6698	-0.0065	0.0764	0.9318	145477		0.4042	0.1842	0.0844	0.02913	98846.2		-0.000223061	0.00694172	0.082177
9	123586737	rs10760117	T	G	SBP		0.5952	0.1807	0.0711	0.01106	149792		0.4085	0.2563	0.0826	0.001922	102069		0.00656666	0.00971229	0.438321
10	4172711	rs10751962	T	C	DBP		0.8601	0.144	0.0649	0.02662	149803		0.9064	0.1446	0.0905	0.1101	97666.7		0.00573268	0.00511265	0.880167
10	18707448	rs1813353	T	C	DBP		0.851	0.0997	0.0636	0.1168	149804		0.6858	0.3511	0.0541	8.835e-11	103086		0.0040502	0.0202131	6.49478e-05	CACNB2
10	21057545	rs1966203	C	G	PP		0.514	-0.1143	0.0462	0.01331	158494		0.6337	-0.0803	0.0528	0.1286	109069		-0.00621438	-0.00460501	0.682487
10	31412561	rs11008355	C	G	PP		0.3936	-0.0268	0.0534	0.6158	130777		0.2218	-0.1091	0.0628	0.08217	107541		-0.0013878	-0.00529759	0.34222
10	48434420	rs2125067	C	G	SBP		0.1184	0.5037	0.1114	6.118e-06	158626		0.0212	0.1206	0.3214	0.7074	73495.9		0.0113527	0.00138411	0.0254791
10	60374898	rs2393455	A	C	PP		0.4809	0.1576	0.0493	0.001404	158529		0.6104	0.0764	0.0598	0.2016	78670		0.00802888	0.00455499	0.425707
10	62390646	rs10821808	A	G	MAP		0.5599	-0.207	0.0495	2.887e-05	149800		0.5029	-0.1849	0.0498	0.0002041	64445.6		-0.0108046	-0.0146255	0.417322
10	63524591	rs1530440	T	C	DBP		0.1477	0.0616	0.0628	0.3267	149803		0.1857	-0.4279	0.0658	7.761e-11	101848		0.00253432	-0.020377	1.6867e-08	C10orf107
10	64552934	rs1848797	A	G	DBP		0.8145	0.088	0.0561	0.1171	158640		0.6047	0.1644	0.0512	0.001319	105004		0.00393834	0.00990898	0.133409
10	69350563	rs7914287	T	C	PP		0.2789	-0.0072	0.0565	0.8987	149773		0.8587	-0.2643	0.0648	4.495e-05	107346		-0.000329281	-0.0124488	0.00244062
10	75855842	rs4746172	T	C	SBP		0.3972	0.0605	0.0775	0.4352	149803		0.7424	-0.051	0.0916	0.578	101996		0.00201694	-0.00174334	0.354297
10	94839724	rs4418728	T	G	DBP		0.6391	-0.2178	0.0474	4.229e-06	148016		0.4688	-0.1414	0.0598	0.01801	74160.8		-0.0119433	-0.00868282	0.468618
10	95895940	rs932764	A	G	SBP		0.4609	-0.0655	0.0689	0.3415	158492		0.5581	-0.4672	0.081	8.146e-09	104499		-0.00238791	-0.0178427	0.000105142	PLCE1
10	96650328	rs4110517	A	G	SBP		0.3278	-0.2036	0.075	0.006649	149804		0.2113	-0.1364	0.1084	0.2082	95068.4		-0.00701382	-0.004081	0.479389
10	104939215	rs11191593	T	C	MAP		0.7393	0.4266	0.0568	6.118e-14	158641		0.9341	0.5109	0.0881	6.74e-09	63256.1		0.0188567	0.0230573	0.371693
10	105677897	rs4387287	A	C	SBP		0.1615	0.016	0.0926	0.8631	158275		0.1521	0.3031	0.1261	0.01626	84006.4		0.000434313	0.00829306	0.0656205
10	115805056	rs1801253	C	G	DBP		0.7947	0.0914	0.0558	0.1015	148016		0.7323	0.2954	0.0611	1.331e-06	85101.5		0.00425753	0.016573	0.0041996
11	1905292	rs661348	T	C	SBP		0.4368	-0.4752	0.0723	5.004e-11	146131		0.5414	-0.3663	0.1217	0.002622	41082.9		-0.0171936	-0.0148496	0.674672
11	8252853	rs110419	A	G	DBP		0.6626	0.0712	0.0477	0.1354	148013		0.491	0.0844	0.0589	0.1516	76377.3		0.00387982	0.00518496	0.769565
11	9753601	rs360158	A	G	DBP		0.6673	0.2035	0.0487	2.98e-05	149799		0.5967	0.1673	0.0524	0.001421	95752.8		0.0107965	0.0103178	0.90791
11	13293905	rs900145	T	C	DBP		0.5106	0.2399	0.0471	3.524e-07	158596		0.7014	0.1869	0.054	0.0005311	104255		0.0127898	0.0107193	0.60356
11	16302939	rs4757391	T	C	SBP		0.7693	-0.3609	0.0811	8.513e-06	158564		0.8053	-0.5008	0.1008	6.774e-07	104340		-0.0111754	-0.0153808	0.291447
11	16902268	rs381815	T	C	SBP		0.1997	0.3032	0.0852	0.0003744	158628		0.2574	0.5267	0.0938	1.936e-08	103661		0.00893511	0.0174403	0.0332081
11	27728102	rs11030119	A	G	DBP		0.0404	-0.0537	0.1139	0.6375	158645		0.2872	-0.1328	0.0547	0.01516	104461		-0.00118369	-0.00751162	0.112256
11	28483787	rs2585810	A	G	DBP		0.426	0.079	0.0434	0.06899	158497		0.3595	0.139	0.0531	0.008858	103884		0.00457222	0.00812168	0.373915
11	57657413	rs685149	A	G	SBP		0.1095	-0.0772	0.1244	0.5348	131728		0.36	-0.2034	0.2111	0.3353	18122		-0.00170985	-0.00715747	0.49172
11	58207203	rs11229457	T	C	SBP		0.1844	-0.09	0.0877	0.3045	158635		0.2261	-0.0416	0.1735	0.8105	33590		-0.00257658	-0.00130824	0.832754
11	61278246	rs751984	T	C	DBP		0.4799	0.2843	0.0437	7.478e-11	158636		0.8832	0.3979	0.0789	4.525e-07	99323.2		0.0163341	0.0160019	0.934571
11	65408937	rs3741378	T	C	SBP		0.3941	-0.3213	0.0774	3.295e-05	131728		0.1443	-0.5017	0.1182	2.192e-05	98815.7		-0.0114375	-0.0135025	0.623656
11	76125330	rs7927515	A	C	DBP		0.236	-0.0285	0.0508	0.5748	158481		0.344	0.0607	0.054	0.2607	102504		-0.00140926	0.00351095	0.21962
11	95308854	rs11021221	A	T	DBP		0.1468	-0.0223	0.063	0.7231	155862		0.1543	-0.031	0.0784	0.6923	82891.9		-0.000896591	-0.00137338	0.911687
11	100593538	rs633185	C	G	MAP		0.4607	0.3865	0.0482	1.152e-15	158585		0.6918	0.3994	0.0559	9.035e-13	63702.1		0.0201359	0.0283087	0.0814588
11	107081841	rs7951348	T	C	SBP		0.3929	0.2104	0.0695	0.00246	158540		0.4767	0.1876	0.0832	0.0242	103669		0.00760311	0.00700301	0.880573
11	117218460	rs1261744	T	C	PP		0.8782	-0.0239	0.0707	0.7354	158644		0.8037	-0.2014	0.0651	0.001958	109058		-0.000848724	-0.00936806	0.0303256
11	120340060	rs2305013	A	T	SBP		0.8495	-0.5897	0.1065	3.067e-08	147266		0.956	-0.3553	0.2697	0.1878	53305.1		-0.0144288	-0.00570598	0.0844061
11	130273230	rs11222084	A	T	PP		0.9273	-0.338	0.0925	0.0002575	158644		0.6219	-0.4366	0.055	1.994e-15	103043		-0.00917409	-0.0247293	0.00010115	ADAMTS8
11	130779068	rs11222386	C	G	PP		0.1922	0.252	0.0588	1.847e-05	158645		0.1902	0.2327	0.065	0.0003419	103643		0.0107599	0.0111202	0.928126
12	418916	rs4980877	T	C	PP		0.6052	0.1267	0.0471	0.007132	158641		0.2817	0.2063	0.1177	0.07964	34094		0.0067538	0.00949257	0.646379
12	20173764	rs12579720	C	G	DBP		0.5156	-0.2982	0.0435	6.92e-12	158477		0.2295	-0.2823	0.0612	3.909e-06	102529		-0.0172201	-0.0144058	0.48256
12	26438189	rs6487543	A	G	SBP		0.7471	0.0362	0.086	0.6735	148010		0.7776	0.2461	0.1062	0.02055	89119.2		0.00109412	0.0077625	0.115777
12	50537815	rs7302981	A	G	SBP		0.0649	-0.0639	0.1385	0.6445	158486		0.392	0.3391	0.0822	3.733e-05	105103		-0.00115893	0.0127247	0.000482765
12	54443090	rs7297416	A	C	SBP		0.4378	0.2269	0.0724	0.001735	149796		0.6917	0.1847	0.0873	0.03447	102153		0.0080974	0.00661953	0.715698
12	66343810	rs10784502	T	C	PP		0.8617	-0.0532	0.0701	0.4476	149804		0.5151	0.0829	0.055	0.1319	95166.6		-0.00196079	0.00488596	0.0985955
12	70325669	rs1152958	A	G	DBP		0.238	-0.0739	0.0509	0.146	158604		0.3103	-0.1413	0.093	0.1287	34100		-0.0036456	-0.00822777	0.442699
12	90050503	rs12579302	A	G	SBP		0.6311	0.8448	0.071	1.222e-32	158600		0.8409	0.9213	0.114	6.236e-16	96774.6		0.0298775	0.0259786	0.339154
12	115552437	rs35444	A	G	SBP		0.7452	0.6993	0.0781	3.568e-19	158368		0.6097	0.2465	0.0847	0.003596	98713.5		0.0224998	0.00926286	0.00109781
13	36213631	rs9565436	A	C	SBP		0.562	0.0043	0.0685	0.9499	158517		0.8665	-0.1283	0.1293	0.3211	87743.9		0.000157667	-0.00334981	0.404522
13	115015163	rs9314907	T	C	SBP		0.1686	0.1822	0.0912	0.04576	158637		0.228	0.2249	0.101	0.02598	96034.9		0.00501593	0.00718544	0.595678
14	23865885	rs452036	A	G	PP		0.141	-0.003	0.0714	0.9659	143791		0.3335	-0.2025	0.056	0.0002967	102859		-0.000110804	-0.011275	0.00626004
14	53377540	rs9888615	T	C	SBP		0.2636	-0.0847	0.0779	0.2773	158447		0.2777	-0.0874	0.0903	0.3331	102760		-0.00273152	-0.00301934	0.942714
14	63928546	rs8016306	A	G	SBP		0.5207	0.1329	0.0682	0.05118	158613		0.7855	0.2113	0.0969	0.02922	104713		0.00489295	0.00673869	0.642974
14	73297741	rs2215590	T	C	DBP		0.4622	-0.0559	0.0444	0.2076	149800		0.251	-0.1002	0.0596	0.09299	104476		-0.00325292	-0.00520132	0.628825
14	92359022	rs2244643	A	C	PP		0.8735	0.1149	0.073	0.1154	149803		0.7085	-0.0724	0.1268	0.568	34098		0.00406665	-0.00309211	0.232837
14	100225144	rs1475130	T	C	PP		0.2414	-0.1331	0.0569	0.01936	158586		0.3171	-0.137	0.0582	0.01863	98247.3		-0.00587399	-0.00750995	0.686992
15	48914926	rs1036477	A	G	PP		0.6522	-0.015	0.0485	0.7579	158608		0.9153	0.3401	0.0836	4.772e-05	109278		-0.000776581	0.0123065	0.000875198
15	50938978	rs2899463	T	C	SBP		0.4496	0.1979	0.0685	0.003857	158645		0.4822	0.1835	0.0814	0.02421	102595		0.00725341	0.00703799	0.957119
15	62808539	rs956006	T	C	PP		0.3085	-0.1966	0.0503	9.324e-05	158636		0.3196	-0.1513	0.0604	0.01227	83970.6		-0.00981329	-0.00864447	0.784176
15	67460009	rs11638064	A	G	PP		0.4307	0.0477	0.0467	0.3077	158316		0.2629	0.0969	0.0666	0.1457	84800.3		0.00256708	0.00499633	0.568098
15	68635775	rs1563894	A	G	SBP		0.8757	0.0369	0.1075	0.7316	148016		0.7762	-0.1293	0.1094	0.2372	84946.8		0.000892203	-0.00405516	0.250405
15	74222987	rs1078967	T	C	SBP		0.1477	0.5274	0.0963	4.371e-08	156521		0.1614	0.313	0.1166	0.007273	92129.5		0.0138429	0.00884395	0.228649
15	75077367	rs1378942	A	C	DBP		0.1944	-0.2291	0.0543	2.467e-05	158637		0.6533	-0.3894	0.0519	6.156e-14	104720		-0.0105931	-0.0231854	0.00156352
15	81016227	rs2759308	A	G	SBP		0.062	0.1832	0.1453	0.2073	158636		0.4659	0.3253	0.0845	0.0001175	100707		0.00316562	0.012131	0.0260698
15	83799632	rs2034618	T	C	DBP		0.1061	-0.0418	0.0713	0.558	158550		0.2094	-0.2064	0.062	0.0008766	99224		-0.00147232	-0.0105684	0.0246323
15	85464630	rs1451538	T	C	SBP		0.0701	-0.6984	0.1365	3.091e-07	158643		0.0322	0.4046	0.2855	0.1564	56305		-0.0128458	0.00597236	0.000124983	SLC28A1
15	89564958	rs734780	T	C	PP		0.4721	0.2024	0.0463	1.254e-05	158636		0.9586	0.1989	0.1252	0.1122	75096.4		0.0109756	0.00579723	0.242371
15	91437388	rs2521501	A	T	SBP		0.9	-0.9799	0.3965	0.01346	16381.1		0.6852	-0.7233	0.1084	2.533e-11	71949.1		-0.0193093	-0.0248758	0.520227
15	95312071	rs12906962	T	C	DBP		0.739	-0.1672	0.0531	0.001647	149800		0.6632	-0.1222	0.0587	0.03734	91482.2		-0.00813553	-0.00688279	0.765281
16	4943019	rs12921187	T	G	DBP		0.3505	-0.1507	0.0467	0.001243	155306		0.4174	-0.1777	0.0516	0.0005757	103167		-0.00818846	-0.0107218	0.528212
16	15910743	rs3915499	A	G	PP		0.2112	-0.127	0.0566	0.02492	158594		0.2797	-0.1588	0.0588	0.006867	92175.8		-0.00563435	-0.00889538	0.431075
16	20365654	rs13333226	A	G	DBP		0.9416	0.0723	0.0931	0.4373	158643		0.8161	0.2936	0.0648	5.914e-06	101759		0.00194975	0.0142035	0.00228076
16	21091291	rs9935770	T	C	DBP		0.4808	-0.0956	0.0429	0.02595	158489		0.4316	-0.1355	0.0497	0.006421	104938		-0.00559759	-0.00841621	0.478804
16	24733141	rs200541	A	G	SBP		0.083	-0.497	0.1258	7.83e-05	158556		0.1872	-0.2119	0.1036	0.04083	104436		-0.00992166	-0.00632916	0.367349
16	83045790	rs7500448	A	G	PP		0.7404	0.2098	0.0558	0.0001716	149789		0.7539	0.2596	0.0635	4.314e-05	98932.9		0.00971474	0.0129975	0.422958
16	83764204	rs3096277	T	C	SBP		0.601	0.1384	0.0697	0.04714	158537		0.2097	0.0789	0.0975	0.4183	104878		0.00498698	0.00249879	0.531885
16	89682006	rs460105	T	C	DBP		0.9734	0.3136	0.1598	0.04969	134460		0.4988	0.2456	0.0587	2.85e-05	83843.4		0.00535184	0.0144496	0.0386916
17	7185062	rs5417	A	C	DBP		0.3537	0.0511	0.0466	0.2728	149801		0.5935	0.1805	0.0546	0.0009527	96328.6		0.0028332	0.0106514	0.0583524
17	43208121	rs12946454	A	T	SBP		0.8289	-0.1279	0.0906	0.1581	158402		0.7306	-0.533	0.1023	1.884e-07	84456.6		-0.00354701	-0.0179281	0.000737341
17	46688256	rs7406910	T	C	SBP		0.1301	-0.621	0.1054	3.813e-09	149804		0.0931	-0.3966	0.148	0.007371	95774.7		-0.0152226	-0.00865896	0.112628
17	47402807	rs12940887	T	C	DBP		0.1541	0.1569	0.0616	0.01082	158501		0.3896	0.2816	0.0517	5.2e-08	103743		0.00639773	0.0169107	0.00847571
17	57853214	rs2645466	A	C	PP		0.4136	-0.0866	0.0469	0.06486	158318		0.7047	-0.1103	0.0558	0.0481	107144		-0.00464066	-0.00603889	0.723752
17	59485393	rs2240736	T	C	SBP		0.401	0.424	0.07	1.377e-09	158231		0.7278	0.4146	0.0909	5.028e-06	104619		0.0152273	0.0141013	0.777514
17	60767151	rs740698	T	C	PP		0.6829	-0.1705	0.0553	0.002047	143785		0.5354	-0.1744	0.0576	0.002451	95422.8		-0.00813097	-0.00980162	0.689075
17	61548948	rs4459609	A	C	DBP		0.6298	-0.1599	0.0445	0.0003236	158431		0.6384	-0.1963	0.0639	0.002121	73093.4		-0.00902752	-0.0113627	0.601499
17	64530887	rs9303509	A	C	SBP		0.4115	0.366	0.0692	1.235e-07	158624		0.3254	0.2138	0.0855	0.01233	104915		0.0132798	0.0077201	0.162381
18	6282593	rs403814	A	C	SBP		0.8364	0.1739	0.0942	0.0648	158620		0.8234	0.0581	0.1072	0.5875	105074		0.00463521	0.00167199	0.456288
18	42141977	rs12958173	A	C	SBP		0.0322	0.3429	0.2176	0.115	149803		0.3119	0.4224	0.0914	3.843e-06	97857.3		0.00407144	0.0147734	0.00922205
18	43097750	rs7236548	A	C	PP		0.3086	0.2147	0.05	1.733e-05	158645		0.2019	0.2267	0.0664	0.0006331	108565		0.0107807	0.0103619	0.91531
19	2226772	rs2302061	C	G	PP		0.2685	0.5179	0.0591	2.011e-18	148014		0.133	0.4526	0.1099	3.844e-05	47137.6		0.0227776	0.0189685	0.47139
19	7224431	rs7248104	A	G	PP		0.3573	-0.1096	0.048	0.02236	158644		0.3638	-0.0928	0.0527	0.07815	108339		-0.00573268	-0.00534989	0.922629
19	10334443	rs2116941	A	C	PP		0.4058	0.0542	0.0502	0.2799	143782		0.167	0.143	0.0779	0.06627	63995.6		0.00284737	0.00725644	0.353488
19	11584818	rs17638167	T	C	DBP		0.0745	-0.1475	0.0817	0.071	158642		0.0499	-0.1797	0.1299	0.1664	78391.3		-0.00453274	-0.00494089	0.925516
19	19789528	rs2304130	A	G	DBP		0.8875	0.1836	0.072	0.01077	143789		0.9133	-0.1499	0.1099	0.1728	70848.4		0.00672477	-0.00512435	0.00983904
19	30321561	rs34331990	T	G	DBP		0.8028	-0.0104	0.058	0.8573	139527		0.6149	-0.1331	0.106	0.2092	23491		-0.000480039	-0.00819259	0.274128
20	10969030	rs1327235	A	G	DBP		0.4972	-0.2611	0.0431	1.395e-09	158623		0.5391	-0.3418	0.05	8.467e-12	104178		-0.0152106	-0.0211794	0.134462
20	19494801	rs1109605	T	C	PP		0.6579	-0.2717	0.0504	6.929e-08	149800		0.9293	-0.0496	0.0921	0.5902	91248.7		-0.0139285	-0.00178282	0.00382482
20	33764554	rs867186	A	G	DBP		0.943	0.0314	0.1012	0.7566	158638		0.9013	0.2436	0.0848	0.00407	103503		0.000779014	0.00892904	0.0413776
20	47309716	rs6019378	T	C	DBP		0.3625	-0.0786	0.0449	0.0802	158601		0.4336	-0.1682	0.05	0.0007688	104508		-0.00439565	-0.0104059	0.131418
20	50108980	rs6021247	A	G	SBP		0.5671	0.3825	0.0682	2.078e-08	158626		0.5295	0.2887	0.0814	0.0003933	101467		0.0140819	0.0111342	0.463399
21	16343812	rs13050325	A	G	SBP		0.7466	0.0346	0.0802	0.6664	149777		0.751	-0.3502	0.1055	0.0009006	78669.7		0.00111475	-0.0118348	0.00327206
21	44760603	rs12627651	A	G	DBP		0.1263	0.2082	0.0755	0.005785	144647		0.2743	0.249	0.0868	0.004119	39324		0.00725069	0.0144661	0.204538
22	18468369	rs8139817	A	C	DBP		0.9524	-0.1678	0.1156	0.1466	130777		0.691	-0.1143	0.0593	0.05388	91961.5		-0.00401392	-0.00635607	0.58628
22	19977647	rs2012714	T	C	SBP		0.1928	0.4567	0.0866	1.321e-07	156535		0.3447	0.316	0.0893	0.0004018	96218.7		0.0133293	0.0114079	0.639046
22	29252732	rs5762862	A	G	MAP		0.5716	0.3038	0.0499	1.119e-09	149804		0.2043	0.1009	0.0626	0.1067	63695.9		0.0157299	0.00638647	0.0482388
22	40729614	rs470113	A	G	PP		0.6397	-0.0803	0.0487	0.09935	158408		0.7978	-0.2654	0.0651	4.518e-05	107361		-0.00414284	-0.0124422	0.0357781
