# Supplementary material for: Interethnic analyses of blood pressure loci in populations of East Asian and European descent
Source: Nat Commun. 2018 Nov 28;9:5052. doi: 10.1038/s41467-018-07345-0 (PMC6261994; doi:10.1038/s41467-018-07345-0)
Supplement: Supplementary file 12 — Supplementary Data 9 [file 41467_2018_7345_MOESM12_ESM.xlsx]

## Sheet: SD9_ancestry-specific loci
Supplementary Data 9- Ancestry-specific loci for complex traits
A. Loci lacking association in EUR population and showing association in EAS population at SNPs with low frequency in EUR.
Trait	Locus	Index SNP	Chr	Position	Alleles*			Freq_ALT						Association				Positively selected regions by haploPS
					Effect allele (EA)	Other allele		EAS	EUR	AFR	AMR	SAS		Population	Standardized Effect (for EA allele)	P		Chr	Start – End	Population w/ selection
DBP	OBFC1	rs17116149	10	105688050	A	G		0.0823	0.0348	0.0068	0.0937	0.0419		EAS	0.0139806	2.59184e-08
TG		rs10886863	10	122929493	T	C		0.3889	0.0318	0.5567	0.2176	0.0481		EAS	-0.0321253	8.29639e-12
T2D	FAM60A	rs147538848	12	31466613	A	G		0.1895	0.005	0.0015	0.0014	0.0603		EAS	0.0241661	1.39759e-08
T2D	SLC16A11	rs75418188	17	6945483	T	C		0.0972	0.0169	0.003	0.2406	0.0041		EAS	0.0318653	7.8803e-11
BMI		rs2076463	1	27971092	G	A		0.3433	0.0199	0.4637	0.0562	0.2526		EAS	-0.014665	4.99802e-08		1	27,700,784 – 28,173,659	MEX
BMI		rs77489951	2	38750287	T	C		0.0595	0.0089	0.0189	0.0101	0.0706		EAS	0.0153744	2.559e-08
BMI	LOC105378522	rs1907240	10	122897959	G	A		0.3929	0.0318	0.6195	0.2003	0.0491		EAS	0.0168956	1.83545e-11
BMI	FAM60A	rs80234489	12	31441179	C	A		0.1885	0.005	0.0015	0.0014	0.0603		EAS	-0.0177819	1.87821e-11
BMI	NID2	rs79823890	14	52511969	T	G		0.1022	0	0	0.0029	0		EAS	0.0188438	4.97623e-13
BMI	VPS13C	rs72749744	15	62291924	A	G		0.2004	0.0278	0.0477	0.2003	0.1084		EAS	-0.0140668	2.8783e-08
B. Loci lacking association in EAS population and showing association in EUR population at SNPs with low frequency in EAS.
Trait	Locus	Index SNP	Chr	Position	Alleles*			Freq_ALT						Association				Positively selected regions by haploPS
					Effect allele (EA)	Other allele		EAS	EUR	AFR	AMR	SAS		Population	Standardized Effect (for EA allele)	P		chr	end	Population w/ selection
DBP	ADCY3	rs55701159	2	25139596	G	T		0.004	0.1034	0.1225	0.0576	0.2014		EUR	-0.016962	1.9318e-10
DBP	LOC105374567	rs76326501	2	43167878	C	A		0	0.0845	0.0053	0.0519	0.0286		EUR	-0.0162135	1.15973e-09
DBP	LINC01471	rs17282160	3	127218804	T	C		0.0109	0.2435	0.0061	0.1081	0.1063		EUR	-0.0158253	2.85022e-09
DBP		rs143112823	3	154707967	A	G		0.0069	0.0775	0.0946	0.0576	0.0757		EUR	-0.018421	4.70227e-12
DBP	SLC39A8	rs13107325	4	103188709	T	C		0	0.0795	0.0023	0.0504	0		EUR	-0.0218251	2.27737e-17
DBP	HFE	rs1799945	6	26091179	G	C		0.0288	0.172	0.0113	0.1153	0.0706		EUR	0.021049	1.45395e-15		6	25,200,468 – 28,792,477	GIH
DBP	PUF60	rs4076877	8	144902714	T	C		0.001	0.0517	0.0008	0.036	0.0041		EUR	-0.0147863	2.8567e-08
DBP	TANC2	rs56174355	17	61001333	T	G		0.0347	0.0984	0.0454	0.0389	0.316		EUR	-0.0159471	2.15442e-09		17	60,967,417 – 61,548,948 60,968,170 – 61,550,238	CHD CHS
SBP	SLC39A8	rs13107325	4	103188709	T	C		0	0.0795	0.0023	0.0504	0		EUR	-0.0195306	3.26911e-14
SBP	HFE	rs1799945	6	26091179	G	C		0.0288	0.172	0.0113	0.1153	0.0706		EUR	0.0180509	7.68902e-12		6	25,200,468 – 28,792,477	GIH
SBP	MAMSTR	rs660745	19	49219459	C	T		0.0208	0.4911	0.4614	0.33	0.2209		EUR	0.0148342	2.57697e-08
SBP	GNAS-EDN3	rs6015450	20	57751117	G	A		0	0.1272	0.205	0.0591	0.0511		EUR	0.0248309	3.87355e-23
LDL	ZDHHC18	rs12748152	1	27138393	T	C		0.0288	0.0726	0.0076	0.0504	0.0481		EUR	0.0181782	4.01196e-14		1	26,948,087 – 27,375,717 26,981,479 – 27,375,997 26,981,479 – 27,372,443 26,988,026 – 27,375,717	JPT CHS MAS CHD
LDL	ANXA9	rs267733	1	150958836	G	A		0.0258	0.1382	0.0424	0.0735	0.047		EUR	-0.0153953	4.23033e-10
LDL	DDX18	rs17508045	2	118576719	C	T		0	0.0746	0.0023	0.0317	0.0532		EUR	-0.0177795	1.42541e-13
LDL	PXK	rs13315871	3	58381287	A	G		0	0.0855	0.0439	0.0389	0.092		EUR	-0.0131269	4.75284e-08
LDL	CARMIL1	rs2274089	6	25488583	T	C		0.0288	0.0765	0.0038	0.0519	0.0153		EUR	-0.013451	2.22217e-08		6	25,200,468 – 28,792,477	GIH
LDL	LOC157273	rs9987289	8	9183358	A	G		0.0119	0.0746	0.1891	0.2075	0.092		EUR	-0.0270368	2.82322e-27
LDL	FUT2	rs492602	19	49206417	G	A		0.004	0.4414	0.4909	0.3415	0.2832		EUR	0.0182208	5.78668e-14
HDL	STAB1	rs13326165	3	52532118	A	G		0.0248	0.1918	0.4138	0.1787	0.1012		EUR	0.0155365	1.80568e-11
HDL	C4orf52	rs10019888	4	26062990	G	A		0	0.1829	0.2421	0.1383	0.0879		EUR	-0.0135705	4.36939e-09
TC	LOC107985940	rs10490626	2	118835841	A	G		0	0.0795	0.0008	0.0274	0.044		EUR	-0.0145283	3.21833e-10
TC	PXK	rs13315871	3	58381287	A	G		0	0.0855	0.0439	0.0389	0.092		EUR	-0.0134476	5.89632e-09
TC		rs2758886	6	39250837	A	G		0.004	0.2883	0.1301	0.2118	0.1033		EUR	0.0137466	2.70251e-09
TC	C7orf50	rs1997243	7	1083777	G	A		0	0.1233	0.0068	0.0793	0.1299		EUR	0.0155086	3.13683e-11
TC	LOC105375199	rs4722551	7	25991826	C	T		0.0188	0.172	0.0234	0.1772	0.0992		EUR	0.0142602	6.81982e-10
TC	FUT2	rs516246	19	49206172	T	C		0.004	0.4414	0.4887	0.3415	0.2812		EUR	0.01984	1.68741e-17
TC	PPARA	rs4253772	22	46627603	T	C		0.001	0.1193	0.0083	0.0735	0.0368		EUR	0.0129009	2.82866e-08		22	46,621,994 – 46,836,592 46,621,994 – 46,823,910 46,622,384 – 46,831,965 46,626,506 – 46,831,965 46,622,384 – 46,684,706 46,622,384 – 46,827,038	CHB JPT CHS MAS GIH MEX
TG		rs12748152	1	27138393	T	C		0.0288	0.0726	0.0076	0.0504	0.0481		EUR	0.0149545	2.88036e-10		1	26,948,087 – 27,375,717 26,981,479 – 27,375,997 26,981,479 – 27,372,443 26,988,026 – 27,375,717	JPT CHS MAS CHD
TG	SLC2A2	rs10513688	3	170727218	A	G		0.0149	0.1103	0.3086	0.1254	0.1329		EUR	0.0130731	4.64774e-08
TG		rs2652840	15	63393220	T	C		0.0109	0.2296	0.3124	0.1412	0.1708		EUR	0.0136502	1.03434e-08
TG	MPP3	rs8077889	17	41878166	C	A		0.001	0.2525	0.171	0.1297	0.1616		EUR	0.0142941	1.97318e-09
TG		rs6029143	20	39118662	T	C		0.003	0.0586	0.1611	0.1095	0.0624		EUR	-0.0130167	4.63458e-08
T2D	THADA	rs17031005	2	43761299	G	A		0.006	0.0885	0.1906	0.0648	0.1339		EUR	-0.017066	2.61678e-11		2	43,429,058 – 44,056,856 43,447,595 – 43,856,927 43,447,766 – 44,104,925	CHD MAS CHS
T2D	CCND2-AS1	rs73040004	12	4362909	C	T		0.0387	0.2018	0.2632	0.1556	0.137		EUR	0.0147716	4.22843e-09
T2D	HORMAD2	rs2023681	22	30599562	A	G		0.001	0.0626	0.0809	0.049	0.0061		EUR	-0.0143675	1.10166e-08
BMI	TAL1	rs2984618	1	47690438	T	G		0.9861	0.3946	0.7716	0.5836	0.5613		EUR	0.00961089	4.9915e-08
BMI	SLC39A8	rs13107325	4	103188709	T	C		0	0.0795	0.0023	0.0504	0		EUR	0.0123722	2.30433e-12
BMI	HHIP	rs11727676	4	145659064	C	T		0.001	0.0765	0.0023	0.0533	0.0123		EUR	-0.0102746	2.22217e-08
BMI	PARK2	rs13191362	6	163033350	G	A		0.002	0.1282	0.0348	0.0908	0.0726		EUR	-0.0101713	7.88805e-09
BMI	TCF7L2	rs7903146	10	114758349	T	C		0.0228	0.3171	0.2602	0.2349	0.2986		EUR	-0.0121261	5.88719e-12
BMI		rs11847697	14	30515112	T	C		0.005	0.0517	0.4092	0.0548	0.1135		EUR	0.0105841	4.70898e-09
Height	MEAF6	rs7544462	1	37962756	C	A		0.0079	0.0547	0.0023	0.0202	0.0337		EUR	-0.0121296	1.56292e-09
Height	GLIS1	rs17387330	1	54119578	A	G		0.0427	0.2893	0.0673	0.1974	0.1871		EUR	0.010903	4.16118e-08
Height	GIPC2	rs17391694	1	78623626	T	C		0.001	0.0964	0.0023	0.0504	0.0092		EUR	0.0169913	4.93008e-16
Height	CELSR2	rs660240	1	109817838	T	C		0.0437	0.1988	0.3873	0.2104	0.2597		EUR	0.0110412	2.7673e-08
Height	EML4	rs13416119	2	42462930	G	A		0.001	0.0984	0.0053	0.0389	0.0174		EUR	-0.0115335	6.63149e-09
Height	ZAP70	rs11683207	2	98333290	C	T		0.001	0.174	0.0098	0.1124	0.0112		EUR	-0.0111598	4.3458e-08
Height	PDE1A	rs833152	2	183219101	C	A		0.0308	0.4225	0.3041	0.3617	0.2188		EUR	0.0112776	1.45602e-08
Height	CYTL1	rs4689977	4	5022496	A	G		0.002	0.1372	0.3162	0.1081	0.1258		EUR	0.0133347	7.43407e-11
Height	N4BP2	rs793998	4	40127115	C	T		0.0347	0.2386	0.3306	0.1542	0.0675		EUR	-0.0116898	4.04475e-09
Height	LOC102724591	rs17330192	6	17589375	C	T		0.0119	0.2097	0.0159	0.2493	0.1022		EUR	0.011452	8.53305e-09
Height	LOC101928923	rs11156098	6	156587831	T	C		0.002	0.1024	0.0008	0.0403	0.0133		EUR	0.0114192	9.20945e-09
Height		rs17731432	7	91405630	T	G		0.001	0.0676	0.0045	0.0259	0.0112		EUR	-0.0117594	4.94369e-09
Height	ERI1	rs332017	8	8752587	G	A		0	0.0537	0.0598	0.0461	0.0133		EUR	0.01223	1.97318e-09
Height	SLC16A9	rs1171617	10	61467182	G	T		0.001	0.2435	0.2345	0.1527	0.136		EUR	0.0117064	7.06073e-09
Height		rs17783015	12	90231386	T	C		0.0337	0.1581	0.0061	0.134	0.0542		EUR	-0.011504	8.92434e-09
Height	FBXW8	rs4767473	12	117365506	G	A		0.0407	0.1551	0.4168	0.1009	0.1309		EUR	-0.0113033	1.3327e-08
Height	GCN1	rs2286046	12	120589160	A	G		0.0149	0.2445	0.0113	0.1844	0.0511		EUR	0.0113347	2.7673e-08
Height	KCTD19	rs11862222	16	67352965	A	C		0.003	0.0716	0.7118	0.1037	0.1616		EUR	-0.0121923	1.26777e-09		16	67,142,631–68,344,696 67,144,295–68,343,969 67,171,862–68,024,850 67,187,211–68,303,410	CHD CHS JPT CHB
Height	ZNF536	rs7253628	19	31047269	G	A		0.006	0.1799	0.3548	0.1297	0.0348		EUR	0.0122565	7.5626e-10
Height	PINLYP	rs2682587	19	44082429	A	C		0.002	0.173	0.1241	0.1052	0.1258		EUR	0.0120875	1.42499e-09
Height	MAP3K7CL	rs17813106	21	30499897	C	A		0.0258	0.0606	0.0144	0.0303	0.1278		EUR	0.011076	3.09963e-08
Abbreviation of populations: JPT, Japanese in Tokyo, Japan; CHB, Han Chinese in Beijing, China; CHD, Chinese in Metropolitan Denver, Colorado; CHS, Han Chinese South, China; MAS, Malays in Singapore; GIH, Gujarati Indian from Houston, Texas; MEX, Mexican ancestry in Los Angeles; EAS, East Asian; EUR, European; AFR, African; AMR, Ad Mixed American; SAS, South Asian.
*Effect allele (EA) is defined as a minor allele for each SNP in Europeans. Underlined alleles are ancestral in dbSNP.
